# Supplementary material for: Transcription-Driven Repurposing of Cardiotonic Steroids for Lithium Treatment of Severe Depression
Source: Cells. 2025 Apr 11;14(8):575. doi: 10.3390/cells14080575 (PMC12025515; doi:10.3390/cells14080575)
Supplement: Supplementary file 1 [file cells-14-00575-s001.zip]

Archive with 1 entries (1 files):
- cells-3499010-supplementary.xlsx
