# Supplementary material for: Transcription-Driven Repurposing of Cardiotonic Steroids for Lithium Treatment of Severe Depression
Source: Cells. 2025 Apr 11;14(8):575. doi: 10.3390/cells14080575 (PMC12025515; doi:10.3390/cells14080575)
Supplement: Supplementary file 1 [file cells-14-00575-s001.zip › cells-3499010-supplementary.xlsx]

## Sheet: Table S1
	ATC	DRUG name
	N05AH03	olanzapin
	N05AF03	klorprotiksen
	N05AX08	risperidon
	N05AN01	litium
	N05AF01	flupentiksol
	N05AH04	kvetiapin
	N05AB03	perfenazin
	N05AB04	proklorperazin
	N05AA02	levomepromazin
	N05AF05	zuklopentiksol
	N05AD01	haloperidol
	N05AH02	klozapin
	N05AX12	aripiprazol
	N05AE04	ziprasidon
	N05AL05	amisulprid
	N05AA01	klorpromazin
	N05AL03	tiaprid
	N05AE03	sertindol
	N05AG02	pimozid
	N05AC02	tioridazin
	N05AB02	flufenazin
	N05AB01	diksyrazin
	N05AG03	penfluridol
	N05AD03	melperon
	N05AB06	trifluoperazin
	N05AD08	droperidol
	N05AC01	periciazin
	N05AC04	pipotiazin
	N05AX13	paliperidon
	N05AX07	protipendyl
	N05AH05	asenapin
	N05AE05	lurasidon
	N05AH01	loksapin
	N05AG01	fluspirilen
	N05AL01	sulpirid
	N05AX16	brekspiprazol
	N05AX15	kariprazin
	N05BA01	diazepam
	N05BA04	oksazepam
	N05BA12	alprazolam
	N05BB01	hydroksyzin
	N05BA09	klobazam
	N05BE01	buspiron
	N05BA06	lorazepam
	N05BC01	meprobamat
	N05BA08	bromazepam
	N05BA02	klordiazepoksid
	N05CF01	zopiklon
	N05CF02	zolpidem
	N05CD02	nitrazepam
	N05CD03	flunitrazepam
	N05CH01	melatonin
	N05CD08	midazolam
	N05CM02	klometiazol
	N05CM09	Valerianae radix
	N05CM06	propiomazin
	N05CD05	triazolam
	N05CM05	skopolamin
	N05CC01	kloralhydrat
	N05CD01	flurazepam
	N05CA04	barbital
	N05CF03	zaleplon
	N05CM11	bromider
	N06AB04	citalopram
	N06AX12	bupropion
	N06AB10	escitalopram
	N06AA09	amitriptylin
	N06AX03	mianserin
	N06AB06	sertralin
	N06AB05	paroksetin
	N06AX16	venlafaksin
	N06AA06	trimipramin
	N06AX11	mirtazapin
	N06AX21	duloksetin
	N06AA02	imipramin
	N06AB03	fluoksetin
	N06AX18	reboksetin
	N06AA12	doksepin
	N06AA04	klomipramin
	N06AG02	moklobemid
	N06AA10	nortriptylin
	N06AX01	oksitriptan
	N06AB08	fluvoksamin
	N06AF04	tranylcypromin
	N06AF03	fenelsin
	N06AX06	nefazodon
	N06AA07	lofepramin
	N06AX14	tianeptin
	N06AX22	agomelatin
	N06AA05	opipramol
	N06AA21	maprotilin
	N06AX05	trazodon
	N06AX02	tryptofan
	N06AX26	vortioksetin
	N06AF01	isokarboksazid

## Sheet: Table S2
	ID	Gene Symbol	logFC	AveExpr	t	P.Value	adj.P.Val	B
	1386935_at	NR4A1	5.01721	7.50754	29.5302	1.75625e-09	5.46175e-05	9.68382
	1375043_at	FOS	5.77316	7.52702	19.7559	4.2607e-08	0.000407205	8.16904
	1371131_a_at	TXNIP	-3.35002	7.75702	-19.3351	5.04902e-08	0.000407205	8.06889
	1379425_at	EXO5	-2.07921	4.61043	-15.8549	2.39653e-07	0.00124216	7.05846
	1377071_at	RSF1	-2.06978	5.37216	-15.2917	3.17768e-07	0.00141175	6.85824
	1372564_at	ETS2	-1.94712	6.10338	-14.6786	4.36965e-07	0.00150991	6.62615
	1379914_at	KLF11	-2.00381	5.35069	-13.6918	7.49627e-07	0.00211933	6.21868
	1393389_at	NR4A3	-2.57966	7.66954	-13.4643	8.53339e-07	0.0022115	6.11827
	1383337_at	GSE1	-1.65054	5.13973	-13.0074	1.11381e-06	0.00240558	5.90882
	1368549_at	HBP1	-1.98735	5.81716	-12.8306	1.23764e-06	0.00240558	5.82483
	1390352_at	PCGF1	-1.80788	6.47972	-12.4148	1.59423e-06	0.00277749	5.62059
	1383322_at	RASL11B	-1.65948	6.35508	-12.3066	1.705e-06	0.00277749	5.56581
	1387442_at	EGR4	2.26646	5.27697	12.3004	1.71164e-06	0.00277749	5.56264
	1368677_at	BDNF	2.73753	7.56511	12.2321	1.78622e-06	0.00277749	5.52773
	1373759_at	FOSB	3.50508	5.63284	12.0614	1.98931e-06	0.00294598	5.43915
	1386026_at	TET1	-1.09547	5.21739	-11.9069	2.19549e-06	0.00310353	5.35751
	1372997_at	GUCD1	-1.39309	5.61353	-11.6034	2.674e-06	0.0035344	5.19277
	1388742_at	BCL2L11	-1.1772	4.29584	-11.5732	2.7276e-06	0.0035344	5.17608
	1373927_at	HMGXB4	-1.4183	5.22655	-11.1894	3.52582e-06	0.00421729	4.95843
	1373982_at	TEFM	-1.59459	4.9322	-11.0494	3.87958e-06	0.00426607	4.87654
	1374604_at	MFSD9	-1.24529	4.70067	-11.0304	3.93045e-06	0.00426607	4.86535
	1389355_at	IER5	-1.6312	5.90838	-10.9123	4.26469e-06	0.00426607	4.79505
	1390905_at	MAST4	-1.02775	6.17232	-10.8714	4.38762e-06	0.00426607	4.7705
	1388792_at	GADD45G	1.55248	6.28423	10.7994	4.61392e-06	0.00426607	4.72696
	1372678_at	CHAMP1	-1.70248	6.47443	-10.6314	5.19488e-06	0.00426607	4.62382
	1375025_at	CAMKK2	1.10142	5.65467	10.6265	5.21273e-06	0.00426607	4.62083
	1382179_at	RDH14	-1.25274	6.20343	-10.4803	5.78733e-06	0.00459525	4.52934
	1393551_at	TSTD1	-1.0826	4.84981	-10.4294	6.0038e-06	0.00459525	4.4971
	1372140_at	CCDC28A	-1.22578	5.59635	-10.4169	6.05824e-06	0.00459525	4.48916
	1373788_at	SLC41A1	-1.12457	5.09246	-10.3057	6.56812e-06	0.00475028	4.41796
	1389377_at	INSIG2	-1.33994	6.04592	-10.1405	7.41636e-06	0.00519844	4.31041
	1372409_at	MAD2L1BP	-1.01982	6.19182	-10.1214	7.52209e-06	0.00519844	4.29783
	1375988_at	HYLS1	-1.22655	5.37867	-10.0515	7.92355e-06	0.00535684	4.25156
	1387788_at	JUNB	2.64933	6.18125	9.92146	8.73594e-06	0.0057804	4.16439
	1373147_at	FBXL3	-1.25351	6.24396	-9.8797	9.01611e-06	0.0058415	4.13612
	1390896_at	ANKS1B	-1.26488	6.9394	-9.834	9.33434e-06	0.00592426	4.105
	1392232_at	RPS13	3.28646	5.72164	9.65382	1.07168e-05	0.00666565	3.9806
	1387953_at	COIL	-0.897769	4.87045	-9.54662	1.16469e-05	0.00699212	3.90527
	1372934_at	IFT43	-0.879684	6.00244	-9.37996	1.3277e-05	0.00732268	3.78615
	1390198_at	SUV420H1	-1.86892	6.70925	-9.34439	1.36569e-05	0.00732268	3.7604
	1381160_at	TMEM200C	-1.5581	4.88929	-9.24842	1.47438e-05	0.007547	3.69037
	1394948_at	ARRDC3	-1.35846	5.72725	-9.24339	1.48033e-05	0.007547	3.68669
	1377703_at	FAM122A	-1.37007	5.37711	-9.21169	1.5185e-05	0.00760064	3.66335
	1389500_at	RHOU	-1.5771	6.6446	-9.15217	1.59316e-05	0.00760064	3.61929
	1376947_at	RBBP6	-1.19917	5.30316	-9.14907	1.59715e-05	0.00760064	3.61699
	1383948_at	TTC28	-1.60243	6.48821	-9.13695	1.61289e-05	0.00760064	3.60797
	1367725_at	PIM3	-0.73027	5.51639	-9.08281	1.68535e-05	0.00760064	3.56754
	1372389_at	IER2	2.22505	6.25435	9.03459	1.75295e-05	0.00760064	3.53129
	1370408_at	SMIM3	-1.23023	4.88964	-9.03272	1.75563e-05	0.00760064	3.52988
	1376076_at	HILPDA	-1.40453	5.54253	-9.03265	1.75573e-05	0.00760064	3.52983
	1368249_at	KLF15	-1.03427	5.11296	-9.01854	1.77612e-05	0.00760064	3.51918
	1382993_at	BBC3	-1.02705	8.06842	-8.9986	1.80538e-05	0.00760064	3.50409
	1370304_at	TIMM17A	-0.913292	7.4067	-8.99644	1.80857e-05	0.00760064	3.50246
	1388972_at	RTN4R	-1.00134	5.32427	-8.97441	1.84158e-05	0.00763619	3.48575
	1387152_at	NRBF2	-1.20377	5.41859	-8.91303	1.93717e-05	0.00782389	3.43893
	1376569_at	KLF2	1.10635	5.37701	8.7599	2.20063e-05	0.00849364	3.32056
	1384188_at	CREBRF	-0.860916	5.3897	-8.75362	2.21224e-05	0.00849364	3.31566
	1377191_at	ATP5I	1.07413	4.80964	8.68569	2.34246e-05	0.00888392	3.26237
	1373872_at	MGAT4A	-1.03989	4.73895	-8.65649	2.40105e-05	0.00889974	3.23931
	1381871_at	MAGI1	-1.74056	5.3321	-8.61965	2.47729e-05	0.00889974	3.21011
	1373184_at	CSGALNACT2	-1.29798	5.3598	-8.61433	2.48851e-05	0.00889974	3.20588
	1379816_at	FBRSL1	-1.26295	6.07583	-8.53678	2.65882e-05	0.00936399	3.14393
	1390274_at	PLXNA2	-0.736647	8.0056	-8.52761	2.67981e-05	0.00936399	3.13656
	1377496_at	CPSF7	1.03632	4.37272	8.48969	2.76854e-05	0.00947814	3.10601
	1384260_at	FRAT2	-1.40921	5.82969	-8.44365	2.88072e-05	0.00953719	3.0687
	1385472_at	ZBTB8A	-1.19877	5.39612	-8.40738	2.97266e-05	0.00964154	3.03916
	1389175_at	NELFA	-0.927291	5.85408	-8.34434	3.1403e-05	0.00986466	2.9875
	1388525_at	PIK3IP1	-1.68791	6.37706	-8.3146	3.22302e-05	0.00992877	2.96298
	1383548_at	ANKRD49	-1.91839	5.34322	-8.31405	3.22456e-05	0.00992877	2.96253
	1377966_at	PAQR7	-0.903872	5.4335	-8.24478	3.42688e-05	0.0104483	2.90506
	1372696_at	ZKSCAN1	-2.21687	6.95149	-8.2286	3.47616e-05	0.0104957	2.89156
	1392092_at	RAB33A	-1.13424	8.41761	-8.20632	3.5453e-05	0.0106015	2.87292
	1370997_at	HOMER1	4.02509	7.32907	8.05842	4.04492e-05	0.0115126	2.74787
	1377270_a_at	DCP1B	-1.02382	6.16672	-8.04089	4.10914e-05	0.0115126	2.73289
	1390730_at	FAM58BP	-1.09494	5.93296	-7.96333	4.40725e-05	0.0119184	2.66621
	1383001_at	CCDC71L	-1.80485	6.05038	-7.91317	4.61279e-05	0.0122396	2.62273
	1383428_at	ARMC8	-0.717984	4.61141	-7.90829	4.63337e-05	0.0122396	2.61848
	1388795_at	TPPP	-1.66358	6.27635	-7.89687	4.68187e-05	0.0122396	2.60853
	1385595_at	KIN	-0.941846	4.70322	-7.88733	4.72284e-05	0.0122396	2.60021
	1380938_at	DSTYK	-0.812809	5.15327	-7.86666	4.81296e-05	0.012248	2.58215
	1384934_at	SLC41A2	-1.85627	5.88291	-7.86205	4.83332e-05	0.012248	2.57812
	1373076_at	ATF7IP	-1.66339	6.65986	-7.80027	5.11559e-05	0.0127272	2.52381
	1374212_at	CEP57L1	-1.14251	5.97638	-7.74068	5.40528e-05	0.0133412	2.47102
	1374650_at	NEDD9	-1.15936	6.15747	-7.71288	5.5466e-05	0.0134361	2.44625
	1372714_at	TMEM168	-1.73652	5.31612	-7.71022	5.56033e-05	0.0134361	2.44388
	1374404_at	JUN	0.929814	5.92315	7.70044	5.61119e-05	0.0134361	2.43514
	1373284_at	SAV1	-1.20289	5.31422	-7.69941	5.61654e-05	0.0134361	2.43422
	1388778_at	PPM1K	-1.33617	5.55127	-7.66794	5.78382e-05	0.0137306	2.40603
	1382252_at	ZEB2	-2.12565	5.48715	-7.61947	6.05243e-05	0.0139718	2.36237
	1372457_at	MTUS1	-0.779635	4.7104	-7.61117	6.09976e-05	0.0139718	2.35487
	1392204_at	ZFP90	-0.767743	5.56558	-7.59966	6.16612e-05	0.0139718	2.34446
	1376311_at	NTNG1	-1.1529	5.07701	-7.59386	6.1999e-05	0.0139718	2.3392
	1381003_at	IKZF2	-1.00917	4.41955	-7.5247	6.61843e-05	0.0144629	2.27623
	1369895_s_at	PODXL	-1.09038	6.35894	-7.496	6.80121e-05	0.014587	2.24993
	1374408_at	CIR1	-0.789565	6.83065	-7.47862	6.91467e-05	0.0146909	2.23395
	1390818_at	TFDP2	-0.94093	5.6293	-7.47415	6.94415e-05	0.0146909	2.22984
	1393128_at	GPATCH4	-0.794277	5.46292	-7.44137	7.16492e-05	0.0150555	2.19959
	1377263_at	MED7	-1.56295	5.88944	-7.35299	7.79978e-05	0.0159552	2.1174
	1387024_at	DUSP6	1.7583	9.14702	7.32608	8.00522e-05	0.0160616	2.0922
	1372164_at	WBP1L	-0.885596	6.93581	-7.29028	8.28797e-05	0.0165223	2.05852
	1398447_at	IGIP	-1.56163	6.61874	-7.26172	8.52153e-05	0.0168797	2.03153
	1376488_at	TNRC6C	-0.654338	8.22561	-7.24884	8.62921e-05	0.0169848	2.01933
	1392170_at	RWDD3	-0.734371	4.30088	-7.21525	8.91718e-05	0.017149	1.98741
	1393193_at	RPUSD2	-1.00274	5.03556	-7.21342	8.93319e-05	0.017149	1.98567
	1369007_at	NR4A2	1.73022	7.60971	7.19328	9.11135e-05	0.0173837	1.96645
	1383232_at	RAB33B	-2.06594	5.83057	-7.17781	9.25079e-05	0.0175345	1.95167
	1378324_at	TTC30B	-1.17296	4.58869	-7.17207	9.30316e-05	0.0175345	1.94617
	1386049_at	KCTD4	-1.29247	4.86024	-7.1597	9.41717e-05	0.0175429	1.93431
	1384824_at	PCDH18	-1.45412	5.54338	-7.15934	9.42046e-05	0.0175429	1.93397
	1388465_at	FAM210A	-1.00543	5.89717	-7.10396	9.95025e-05	0.0179439	1.88065
	1372515_at	TENM4	-0.634586	7.28207	-7.10393	9.9505e-05	0.0179439	1.88062
	1387182_at	GPR37	-1.16108	4.26586	-7.09941	9.99513e-05	0.0179439	1.87626
	1388657_at	DCHS1	-0.817413	6.79731	-7.09493	0.000100397	0.0179439	1.87192
	1368103_at	ABCG1	-1.42875	5.50686	-7.04553	0.000105451	0.0185278	1.82397
	1372015_at	TACC1	-1.30723	5.86415	-6.98602	0.000111917	0.019135	1.7658
	1371981_at	DSCR3	-1.10116	6.12033	-6.97664	0.000112977	0.019135	1.75659
	1380357_a_at	LRRC8C	-1.35195	6.02734	-6.97455	0.000113214	0.019135	1.75453
	1389297_at	ERO1A	-1.26697	5.53764	-6.9671	0.000114064	0.0191745	1.74721
	1395781_at	MYCL	-0.757339	8.05954	-6.93973	0.000117252	0.0196044	1.72023
	1392980_at	TIAM1	-0.861793	5.23661	-6.9335	0.00011799	0.0196223	1.71408
	1373405_at	ATXN1L	-0.698154	5.86218	-6.92648	0.000118829	0.0196568	1.70714
	1388962_at	PCGF2	-1.45013	5.65941	-6.88548	0.000123863	0.020381	1.66648
	1380265_at	SNAPC1	-0.771662	5.08974	-6.86947	0.000125892	0.0205072	1.65055
	1392945_at	INO80D	-0.642198	4.99199	-6.86903	0.000125949	0.0205072	1.6501
	1380437_at	CARF	-0.611827	4.26866	-6.86178	0.000126881	0.0205074	1.64287
	1395707_at	FSD1L	-0.913592	6.56794	-6.85877	0.000127269	0.0205074	1.63987
	1373904_at	LYSMD2	-1.26757	5.84739	-6.85063	0.000128328	0.0205716	1.63174
	1393231_at	PPP4R2	-1.97644	5.74975	-6.81057	0.000133681	0.021211	1.59162
	1370648_a_at	WIPF3	-0.628379	5.96411	-6.77091	0.000139225	0.0217513	1.55169
	1390171_at	FAM76A	-0.792658	4.94972	-6.76233	0.000140459	0.0217513	1.54302
	1383826_at	RAB40B	-0.761166	3.77624	-6.76146	0.000140584	0.0217513	1.54214
	1374929_at	CCDC126	-0.807532	4.57389	-6.74694	0.000142699	0.021861	1.52746
	1391528_at	ADNP2	-1.17282	6.18342	-6.71181	0.000147965	0.0224938	1.49179
	1395486_at	GTF3C1	0.563239	3.96703	6.67192	0.000154205	0.0227473	1.45111
	1375041_at	FBXO27	-0.909299	6.06661	-6.67111	0.000154335	0.0227473	1.45028
	1390118_at	CLP1	-1.43982	4.96194	-6.64869	0.000157974	0.0230648	1.42731
	1387063_at	IP6K2	-1.71819	7.51884	-6.64175	0.000159119	0.0230648	1.42019
	1398579_at	EEA1	-0.57826	5.41585	-6.61525	0.000163578	0.0235514	1.39293
	1379685_at	SCAF4	-0.621601	5.4232	-6.60854	0.000164728	0.0236078	1.38601
	1388044_at	PFKFB2	-1.28484	5.14473	-6.60132	0.000165977	0.023659	1.37856
	1372748_at	TBC1D2B	-0.728891	5.32059	-6.59408	0.000167239	0.023659	1.37108
	1399059_at	EZH1	-1.32419	6.00497	-6.59334	0.000167368	0.023659	1.37033
	1383224_at	PARD6B	-0.685596	4.33446	-6.55516	0.000174208	0.0243315	1.33077
	1374856_at	BCDIN3D	-0.774609	5.6433	-6.55372	0.000174472	0.0243315	1.32927
	1386971_at	PPP1R10	-1.12564	6.01538	-6.53256	0.000178402	0.0247683	1.30727
	1398865_at	UNC50	-1.48477	7.85158	-6.50893	0.000182906	0.0252809	1.28261
	1380828_at	GABRA1	-1.79549	6.36961	-6.49879	0.000184878	0.0253283	1.27201
	1387530_a_at	FOSL2	1.17717	4.65849	6.48912	0.00018678	0.0254383	1.26189
	1367940_at	ACKR3	-1.15391	4.72244	-6.47246	0.000190107	0.025705	1.24441
	1389482_at	KRCC1	-1.21571	4.70495	-6.43402	0.000198038	0.0266614	1.20395
	1382138_at	NRARP	-0.925866	5.37411	-6.41002	0.000203173	0.0272348	1.17859
	1373712_at	PRDM2	-1.04257	6.5123	-6.39465	0.000206539	0.0275672	1.1623
	1376436_at	LYSMD3	-0.743421	5.92407	-6.38317	0.000209095	0.0277736	1.15011
	1377863_at	KDM5B	-0.996461	7.66002	-6.37971	0.000209872	0.0277736	1.14643
	1389308_at	DNAJB11	0.549158	7.18153	6.37174	0.000211672	0.0278932	1.13796
	1393308_at	FTX	-1.62981	5.89468	-6.36495	0.000213221	0.0279787	1.13073
	1383723_at	SPECC1L	-0.839061	6.33827	-6.35893	0.000214603	0.0280417	1.12432
	1387151_at	NUP107	-0.763371	6.13517	-6.35163	0.000216294	0.0281444	1.11653
	1379745_at	RNF165	-0.648586	5.04747	-6.34139	0.00021869	0.0283377	1.1056
	1393118_at	ARMC1	-0.626369	4.97829	-6.31866	0.000224114	0.0287243	1.08128
	1388796_at	GOSR1	-1.43132	4.89429	-6.30672	0.000227021	0.0288169	1.06848
	1394545_at	SPIRE2	-0.719942	6.27143	-6.29035	0.000231076	0.0290941	1.0509
	1376159_at	GZF1	-1.11497	5.11449	-6.28563	0.000232259	0.0291251	1.04583
	1369737_at	CREM	0.531517	3.76415	6.27613	0.000234663	0.0291618	1.0356
	1373471_at	RNF166	-0.702729	5.38236	-6.27528	0.000234879	0.0291618	1.03468
	1395081_at	NCOA7	-1.04807	4.53272	-6.27338	0.000235365	0.0291618	1.03263
	1390926_at	ZSWIM3	-0.795373	5.39089	-6.2535	0.0002405	0.0295742	1.01118
	1372945_at	ING3	-1.25242	6.44868	-6.24853	0.000241804	0.0295742	1.0058
	1388126_at	MINPP1	-1.20348	5.98646	-6.22345	0.000248499	0.0300703	0.97864
	1389993_at	WDR33	-0.932172	6.73556	-6.1932	0.000256848	0.0308406	0.945758
	1378266_at	FBXO46	-1.05151	5.17241	-6.17077	0.000263239	0.0312786	0.921288
	1389133_at	SLC30A6	-0.906562	6.46475	-6.16384	0.000265248	0.0313648	0.913717
	1392851_at	PEX26	-0.536371	4.74422	-6.15339	0.00026831	0.0314875	0.902283
	1378592_at	TRIM59	-0.711806	3.82422	-6.1438	0.000271156	0.0317019	0.891771
	1389264_at	ANKRD54	-0.639655	4.95579	-6.13983	0.000272342	0.0317212	0.887424
	1388774_at	MBD2	-0.769434	5.67797	-6.11573	0.000279675	0.0324537	0.860946
	1387267_at	NTF3	-0.90188	5.45745	-6.10809	0.000282044	0.032607	0.852537
	1376850_a_at	CCL27	-0.69906	7.80309	-6.09939	0.000284768	0.032679	0.842951
	1376291_at	WDR4	0.751196	5.14862	6.07515	0.000292518	0.0329602	0.81617
	1379525_at	CRLS1	-1.06642	6.39262	-6.06664	0.00029529	0.0330145	0.80676
	1376279_at	POP1	-0.628026	4.6929	-6.05963	0.000297599	0.0330536	0.79899
	1373893_at	CDC23	-1.46346	6.0471	-6.03385	0.000306257	0.0331857	0.770365
	1376718_at	MBLAC1	-0.629988	4.95191	-6.02719	0.000308541	0.033317	0.762947
	1396793_at	PPFIA2	0.641663	4.12494	6.01001	0.000314512	0.0337276	0.743803
	1376883_at	PHOSPHO2	-0.908145	6.03009	-6.00525	0.00031619	0.033791	0.73849
	1392470_at	NIPBL	-1.31058	5.2805	-5.99854	0.00031857	0.0339288	0.730996
	1380332_at	ABHD6	-0.907611	4.17646	-5.99235	0.000320782	0.0340478	0.724083
	1377022_at	ABHD10	-0.86081	5.37596	-5.97382	0.000327512	0.0345772	0.703335
	1389385_at	B9D1	-0.529152	7.5661	-5.96143	0.0003321	0.0346089	0.689429
	1371211_a_at	NRG1	0.666783	3.97551	5.95897	0.000333019	0.0346089	0.686667
	1379368_at	BCL6	-0.96614	5.16731	-5.95895	0.000333025	0.0346089	0.68665
	1368596_at	SIK1	1.35455	5.74742	5.95673	0.000333859	0.0346089	0.684148
	1371953_at	CCNG2	-2.37792	7.25746	-5.94318	0.000338985	0.0349076	0.668913
	1391461_at	RPP25L	-0.551667	6.93291	-5.93703	0.000341338	0.0350339	0.661994
	1395557_at	KLF6	2.97082	6.60198	5.91685	0.000349195	0.0356383	0.639229
	1368303_at	PER2	-1.13647	5.42608	-5.91444	0.000350146	0.0356383	0.636508
	1388179_at	ACVR2B	-0.70183	6.06009	-5.91313	0.000350665	0.0356383	0.635026
	1373407_at	GRAMD4	-1.27624	5.97406	-5.89301	0.000358735	0.0361045	0.612257
	1374005_at	CCDC51	-1.06136	5.39463	-5.87655	0.000365485	0.0364302	0.593594
	1368361_a_at	PTPN2	-1.09369	6.03478	-5.86869	0.00036876	0.0364994	0.584662
	1368488_at	NFIL3	1.38799	7.72936	5.86299	0.000371152	0.0364994	0.578188
	1390653_at	WDR89	-0.594452	4.03752	-5.86237	0.000371415	0.0364994	0.577479
	1372652_at	FOXO4	-0.587407	5.47488	-5.8581	0.000373221	0.0364994	0.572619
	1373652_at	CNST	-1.11693	6.249	-5.85117	0.000376173	0.0366727	0.564729
	1391433_at	ACOT2	-0.924545	5.80887	-5.84227	0.000380003	0.0368153	0.554581
	1398807_at	PPM1B	-1.55558	7.26146	-5.83853	0.000381621	0.0368406	0.550324
	1376605_at	SLC17A5	-0.784121	6.36056	-5.82063	0.000389492	0.0373064	0.529869
	1371091_at	IRS2	-1.42208	6.37169	-5.79839	0.000399516	0.0379956	0.504396
	1374829_at	SRF	0.813083	4.7043	5.79211	0.000402395	0.0380954	0.497196
	1389015_at	FUNDC2	-1.0763	6.74558	-5.79077	0.000403015	0.0380954	0.495652
	1374749_at	LCLAT1	-1.16044	5.56182	-5.78342	0.000406423	0.0381853	0.487209
	1391005_at	FBXL4	-1.192	5.00971	-5.77405	0.000410812	0.0384815	0.476437
	1372308_at	ST3GAL1	-1.48952	5.80545	-5.76749	0.000413919	0.0386561	0.468878
	1371934_at	USP21	-0.507652	6.9754	-5.76183	0.000416617	0.0387397	0.462361
	1371876_at	PSMG2	-0.700335	7.07313	-5.75881	0.000418067	0.0387397	0.458876
	1377763_at	DERL2	-0.789902	5.20555	-5.72236	0.000435986	0.0399962	0.41676
	1385097_at	DAB1	0.754866	6.6797	5.70589	0.000444359	0.0404068	0.397661
	1384023_at	SPIN2A	-0.906713	4.33238	-5.69376	0.00045064	0.0407397	0.383565
	1373546_at	ATP11A	-0.840478	5.03808	-5.68472	0.000455387	0.040841	0.373041
	1379934_at	LYST	-1.07463	4.67583	-5.68151	0.000457084	0.040841	0.369304
	1370044_at	FAIM	-0.86872	6.64367	-5.67916	0.000458327	0.040841	0.366576
	1391766_at	HS3ST5	0.576804	3.93978	5.67647	0.000459762	0.0408518	0.363436
	1378764_at	AMER3	-1.14703	7.02215	-5.65885	0.000469263	0.0415772	0.342885
	1377172_at	GPSM2	-0.741845	5.22393	-5.65113	0.000473498	0.0418333	0.333856
	1378009_at	ZBTB38	-0.880756	4.4176	-5.6349	0.00048253	0.0423138	0.314864
	1388824_at	SMURF1	-0.690797	6.26903	-5.63132	0.00048455	0.0423138	0.310665
	1398645_at	WNT7A	-1.10387	5.43699	-5.61566	0.000493487	0.0428686	0.292289
	1387061_at	JUP	-0.633693	7.54621	-5.61011	0.000496695	0.0430271	0.285772
	1399109_at	NHLRC2	-0.772807	5.25692	-5.60475	0.000499821	0.0431776	0.279463
	1392481_at	CNOT11	-0.687117	5.42066	-5.57627	0.000516779	0.0442736	0.245899
	1390706_at	SPTBN1	0.759417	6.86534	5.56868	0.0005214	0.0445467	0.236943
	1395870_at	TRMT2A	0.736061	3.86146	5.55372	0.000530651	0.0449455	0.219243
	1390330_at	TMEM60	-0.634331	4.23041	-5.5518	0.000531848	0.0449455	0.216975
	1398542_at	ANKRD34A	-0.615767	6.27416	-5.5367	0.000541395	0.0456283	0.199064
	1382897_at	MBD5	-1.22324	5.74472	-5.52891	0.000546386	0.0457467	0.189826
	1388775_at	SREK1IP1	-0.881804	4.9638	-5.52828	0.000546797	0.0457467	0.189069
	1388599_at	MEX3A	-1.47786	8.19812	-5.51451	0.000555759	0.0460441	0.172697
	1378875_a_at	ATAT1	-1.09042	6.81125	-5.51272	0.000556935	0.0460441	0.170568
	1375886_at	IPP	-2.00888	6.1732	-5.50427	0.000562524	0.046052	0.160511
	1378431_at	SRPK2	-1.00181	6.35305	-5.48389	0.000576274	0.0467939	0.136183
	1377853_at	TSHZ3	-1.83706	6.8275	-5.48386	0.000576291	0.0467939	0.136153
	1376118_at	OTUB2	-0.886138	5.61225	-5.47089	0.000585227	0.0471038	0.120648
	1374035_at	REM2	0.94839	5.6498	5.47087	0.000585243	0.0471038	0.120621
	1376919_at	MFSD6	-1.3626	7.08768	-5.46737	0.00058768	0.0471038	0.116432
	1374665_at	GEMIN4	-0.673237	3.98841	-5.45757	0.00059457	0.0474116	0.104686
	1379951_at	SHPRH	-1.36122	5.6827	-5.45193	0.000598572	0.0475165	0.0979233
	1383570_at	PHF3	-0.873453	6.6776	-5.4512	0.000599091	0.0475165	0.0970508
	1378299_at	ANKRD27	-1.33023	4.90983	-5.44927	0.000600469	0.0475165	0.0947335
	1393708_at	BHLHE22	-1.00137	10.8071	-5.42739	0.000616335	0.0482315	0.0684398
	1375279_at	SERTAD2	-0.653218	6.6113	-5.42614	0.000617259	0.0482315	0.0669301
	1373485_at	RNF122	-0.943646	5.57405	-5.41473	0.000625725	0.0487259	0.0531915
	1385543_at	AKAP10	-0.935899	4.65056	-5.4134	0.00062672	0.0487259	0.0515895
	1372207_at	BRD8	-0.762979	6.91366	-5.39804	0.000638343	0.0491391	0.0330543
	1383245_at	MBIP	-0.556861	3.70409	-5.39645	0.000639566	0.0491391	0.031123
	1391200_at	SPRY3	-0.847739	5.02059	-5.39244	0.000642644	0.0492256	0.02628
	1375867_at	ZBTB4	-1.13196	6.73336	-5.38453	0.000648763	0.049472	0.0167186
	1374891_at	BRF2	-0.941255	5.14536	-5.38159	0.000651057	0.049472	0.013158
	1378685_at	PLEKHM3	-0.558012	4.79871	-5.38062	0.000651815	0.049472	0.0119835
	1372948_at	MRPL57	-0.641603	8.26559	-5.37734	0.000654387	0.049472	0.00800903
	1389752_at	SORCS3	-1.6592	5.2767	-5.37604	0.000655406	0.049472	0.00643878
	1367540_at	ZFYVE26	-1.55135	5.68924	-5.3509	0.000675518	0.0502875	-0.0240649
	1375232_at	MBD6	-0.510039	5.70415	-5.35057	0.00067579	0.0502875	-0.0244724
	1397226_at	DOCK4	-0.697358	3.93	-5.35042	0.000675911	0.0502875	-0.0246528
	1390392_at	TMEM185B	-1.12084	5.44454	-5.33296	0.000690286	0.0512343	-0.0458975
	1379261_at	SKA2	-0.888927	4.82117	-5.32784	0.000694563	0.0514291	-0.0521352
	1376503_a_at	RBM7	0.81579	5.50817	5.31863	0.000702333	0.0515148	-0.0633684
	1377249_at	GSPT2	-0.970846	6.04168	-5.31666	0.000704003	0.0515148	-0.0657671
	1380424_at	UBXN11	0.553948	5.36398	5.31077	0.000709038	0.0516	-0.0729646
	1377599_at	LPIN1	-0.564145	5.91753	-5.31034	0.000709406	0.0516	-0.0734879
	1390561_at	LIG4	-1.0977	4.70563	-5.30948	0.000710145	0.0516	-0.0745406
	1373540_at	HNRNPA2B1	-1.0565	5.33978	-5.29834	0.00071979	0.0521789	-0.0881657
	1390455_at	ABHD2	0.852857	4.57853	5.26641	0.000748226	0.0536154	-0.127312
	1378761_at	SLC38A9	-0.861583	4.12731	-5.26153	0.000752673	0.05381	-0.1333
	1387074_at	RGS2	1.03873	9.42189	5.25087	0.000762504	0.0542408	-0.146416
	1374775_at	MKI67	-0.945801	5.3427	-5.24487	0.000768096	0.0542408	-0.153801
	1367944_at	CHST10	-0.609083	7.44201	-5.24399	0.000768926	0.0542408	-0.154894
	1397628_at	PAGR1	-0.899919	5.32363	-5.23708	0.000775427	0.0542408	-0.163404
	1371629_at	CXXC5	-1.29627	6.54945	-5.23663	0.00077585	0.0542408	-0.163955
	1379928_at	COPS3	0.473737	6.39823	5.23657	0.000775908	0.0542408	-0.164031
	1376492_at	UNKL	-1.26892	6.71959	-5.23265	0.000779627	0.0542408	-0.168864
	1373542_at	SPHK2	-0.768433	5.5253	-5.22697	0.000785051	0.0543748	-0.175873
	1392593_a_at	PRR12	-1.458	7.69991	-5.21526	0.000796368	0.0549484	-0.190346
	1390513_at	RHOF	-0.471426	6.66406	-5.21475	0.000796866	0.0549484	-0.190978
	1371627_at	AMOTL1	-0.819221	5.84803	-5.20876	0.000802728	0.0551082	-0.198389
	1373618_at	CREBL2	-0.668054	4.41798	-5.20326	0.000808149	0.0553582	-0.205196
	1392998_at	FAM124A	-1.43453	7.48285	-5.19367	0.000817703	0.0555579	-0.217083
	1372030_at	ZFYVE21	-1.16405	6.49443	-5.18825	0.000823149	0.0556502	-0.223796
	1389433_at	MKKS	-0.831589	5.12123	-5.18038	0.000831146	0.0558599	-0.233576
	1390163_at	WDR92	-0.614433	4.46617	-5.17947	0.000832069	0.0558599	-0.234699
	1374603_at	SETMAR	-0.728744	5.01932	-5.17792	0.000833658	0.0558599	-0.23663
	1387186_at	RAB9A	-1.08084	7.12157	-5.17638	0.000835231	0.0558599	-0.238536
	1370285_at	CALCOCO1	-1.12718	6.29003	-5.17301	0.000838694	0.0559031	-0.242722
	1392353_at	ZFP41	-0.547444	4.80615	-5.15511	0.000857372	0.0569731	-0.265008
	1374339_at	MCUR1	-1.5123	5.53708	-5.13964	0.00087387	0.0575773	-0.284297
	1380035_at	CAAP1	-1.04684	4.88968	-5.13464	0.000879277	0.0576791	-0.29054
	1398643_at	DICER1	-0.658862	4.2993	-5.1332	0.000880843	0.0576791	-0.29234
	1375350_at	ATXN7L1	-1.7155	6.16101	-5.13125	0.000882969	0.0576791	-0.294781
	1374789_at	DCUN1D2	-0.936958	5.14871	-5.12148	0.000893688	0.0577813	-0.306995
	1398642_at	MTRR	-1.0828	4.94128	-5.11204	0.000904185	0.0583387	-0.318816
	1377597_at	ARID2	-0.95645	6.49007	-5.09791	0.000920143	0.0590011	-0.33653
	1368904_at	CAPN10	-0.554656	7.0123	-5.09503	0.000923432	0.059037	-0.340143
	1388772_at	LSM8	-1.51426	7.814	-5.08955	0.000929732	0.059037	-0.347028
	1373581_at	ARHGAP44	-1.15832	5.43437	-5.08879	0.000930604	0.059037	-0.347978
	1376680_at	VPS37C	-0.600916	6.07973	-5.08714	0.000932514	0.059037	-0.350054
	1399088_at	TLK2	-0.948483	6.89876	-5.08373	0.000936468	0.059037	-0.354339
	1377696_at	MESDC1	-0.747092	6.44434	-5.0834	0.000936851	0.059037	-0.354753
	1399076_at	UBIAD1	-0.602167	5.21984	-5.08308	0.000937222	0.059037	-0.355154
	1383962_at	SIVA1	-0.920476	6.3158	-5.04491	0.000982806	0.0609289	-0.40326
	1391317_at	SKA1	-0.420536	4.08696	-5.04024	0.000988551	0.0611192	-0.409165
	1391935_at	EIF4E3	-0.859009	4.52772	-5.03807	0.000991219	0.0611626	-0.411896
	1374797_at	EAF1	-0.570438	5.50216	-5.01596	0.00101898	0.0617804	-0.43989
	1374322_at	ZC3H4	-0.726086	7.93265	-5.0153	0.00101983	0.0617804	-0.440734
	1395285_at	SIMC1	-1.36909	5.2796	-5.01491	0.00102033	0.0617804	-0.441232
	1368195_at	HSPBAP1	-0.592116	5.93774	-5.01167	0.00102448	0.0617804	-0.445337
	1378034_at	MTERF2	-0.62288	6.32173	-4.99681	0.00104372	0.0626952	-0.464203
	1377118_at	CEP44	-0.624789	5.1853	-4.99638	0.00104428	0.0626952	-0.464745
	1398388_at	UNK	-0.519863	5.28212	-4.99433	0.00104697	0.0627354	-0.467349
	1390385_at	GLCE	-1.24838	6.0013	-4.98512	0.00105914	0.0633427	-0.479067
	1393784_at	VEZF1	-0.8071	5.38455	-4.97346	0.00107476	0.0639414	-0.493913
	1389129_at	RAB11FIP3	-0.526656	6.62579	-4.96791	0.00108229	0.0639414	-0.500991
	1390497_at	TXLNG	-0.527441	4.73358	-4.9679	0.0010823	0.0639414	-0.501002
	1382877_at	DHX35	-0.49413	4.67307	-4.96338	0.00108848	0.0639414	-0.506771
	1374416_at	COA4	-0.754981	5.35992	-4.9621	0.00109024	0.0639414	-0.508405
	1378695_at	CECR6	-0.640115	5.87782	-4.96108	0.00109164	0.0639414	-0.509714
	1378962_at	CEP95	-0.721067	5.76225	-4.96083	0.00109198	0.0639414	-0.510025
	1378378_at	PANK2	-0.554285	4.43965	-4.95949	0.00109382	0.0639414	-0.511736
	1391146_at	CDH11	-0.494885	4.02709	-4.94524	0.00111365	0.0646143	-0.529949
	1394409_at	MUM1	-0.509445	5.75861	-4.93766	0.00112435	0.0650728	-0.539652
	1372128_at	MRPS12	-0.943097	7.65061	-4.93668	0.00112573	0.0650728	-0.540897
	1376157_at	UBA6	-0.82195	5.45447	-4.93129	0.00113342	0.0653957	-0.547802
	1390416_at	SLC25A30	-1.26493	5.21423	-4.91853	0.00115185	0.0658306	-0.564161
	1388082_at	DUSP4	0.923101	4.63749	4.91747	0.0011534	0.0658306	-0.565524
	1378791_at	MAP3K4	-0.521531	5.97169	-4.91694	0.00115417	0.0658306	-0.566201
	1371908_at	NXT1	-0.670977	5.89573	-4.9145	0.00115775	0.0658306	-0.569342
	1391050_at	MTF2	-0.575486	8.44382	-4.9141	0.00115833	0.0658306	-0.56985
	1385253_at	ATG14	-0.902297	4.9495	-4.91295	0.00116001	0.0658306	-0.571323
	1372577_at	ARPC4	0.761741	6.42409	4.90351	0.00117396	0.0662996	-0.583453
	1376518_at	PALM3	-0.565541	5.59398	-4.899	0.0011807	0.066326	-0.589257
	1373912_at	ENPP4	-0.906958	4.71053	-4.89708	0.00118358	0.066326	-0.591731
	1390137_at	KNSTRN	-0.752938	6.06276	-4.88458	0.0012025	0.0668988	-0.607818
	1386957_at	POM121	-0.678659	7.35815	-4.87816	0.00121235	0.0671168	-0.616099
	1374265_at	NCEH1	-1.17239	5.03284	-4.87781	0.00121289	0.0671168	-0.616551
	1388471_at	TCP11L2	-1.42603	5.27698	-4.87618	0.0012154	0.0671361	-0.618646
	1390856_at	RFX3	-2.30914	6.85785	-4.87307	0.00122021	0.0671922	-0.62266
	1376753_at	FPGT	-0.485961	3.83945	-4.86736	0.00122911	0.0671922	-0.630032
	1375943_at	CCP110	-1.33532	5.88776	-4.86714	0.00122946	0.0671922	-0.630323
	1377773_at	GABRB2	-1.82954	8.53638	-4.86581	0.00123154	0.0671922	-0.632035
	1368476_at	NR3C2	-0.646953	4.3624	-4.85868	0.00124277	0.0674097	-0.641248
	1398967_at	MED24	-0.647768	7.54095	-4.85778	0.00124419	0.0674097	-0.642413
	1379249_at	WTAP	-1.52877	9.55267	-4.85166	0.00125394	0.0677794	-0.650329
	1391220_at	ESF1	-1.57203	6.18681	-4.85076	0.00125538	0.0677794	-0.651494
	1396009_at	PRDM16	-0.530985	4.14664	-4.84175	0.00126988	0.0683251	-0.663153
	1377300_at	DUSP3	0.490142	5.85741	4.83774	0.00127639	0.0685571	-0.668348
	1373888_at	AP3B1	-0.54174	6.19311	-4.82614	0.00129545	0.0693411	-0.683391
	1383742_at	SNX7	-1.60394	6.34208	-4.82171	0.00130281	0.0696153	-0.689145
	1375910_at	CDC42EP3	-1.84721	7.1331	-4.81462	0.00131468	0.0698044	-0.69835
	1391899_at	PURB	0.677141	4.25072	4.8139	0.0013159	0.0698044	-0.699294
	1398494_at	REV1	0.448051	4.31844	4.81365	0.00131631	0.0698044	-0.699614
	1386904_a_at	CYB5A	-1.04923	8.87007	-4.81145	0.00132004	0.069816	-0.702481
	1382427_at	CGGBP1	0.867012	5.70215	4.80515	0.00133073	0.0700917	-0.710673
	1393707_at	BCL2L2	-0.700405	6.37964	-4.8044	0.00133201	0.0700917	-0.71165
	1374567_at	ZFC3H1	-1.12555	5.90425	-4.80168	0.00133665	0.070217	-0.71518
	1376498_at	RILPL1	-0.982886	4.98543	-4.79922	0.00134088	0.0703206	-0.718391
	1372041_at	DLG3	-1.07281	7.16352	-4.79539	0.00134748	0.0704779	-0.723379
	1384183_at	MYRIP	-0.571919	5.02174	-4.79354	0.00135068	0.0704779	-0.725785
	1371988_at	MAN1A1	-0.783298	4.43069	-4.78783	0.00136061	0.0705701	-0.733222
	1390127_at	DIXDC1	-1.73768	6.12327	-4.78727	0.00136159	0.0705701	-0.733955
	1379450_at	CTTNBP2NL	-1.74586	6.6403	-4.78472	0.00136606	0.0705701	-0.737285
	1382201_at	UNC5C	-1.11427	6.31782	-4.78243	0.00137009	0.0706605	-0.740271
	1392083_at	EXT1	-1.21608	5.72218	-4.77732	0.00137912	0.0710085	-0.746943
	1374636_at	JADE1	-1.22978	5.39681	-4.77327	0.00138631	0.0712611	-0.75223
	1373097_at	ERCC6	-1.0219	6.24778	-4.77191	0.00138875	0.0712665	-0.75401
	1384254_at	OTUD1	-1.59836	6.10795	-4.77033	0.00139156	0.0712665	-0.756066
	1380327_at	HELB	-0.711522	5.34329	-4.76338	0.00140407	0.0716996	-0.765153
	1389965_at	TGOLN2	-1.60795	6.77666	-4.75952	0.00141106	0.0717198	-0.770202
	1373462_at	EED	-1.31057	5.805	-4.75841	0.00141309	0.0717198	-0.77166
	1390893_at	TMEM69	-0.684387	6.32271	-4.75808	0.00141369	0.0717198	-0.77209
	1367825_at	RALGDS	-1.01196	7.62166	-4.75367	0.00142175	0.0720112	-0.777863
	1389715_at	YPEL4	-0.953056	5.36796	-4.75004	0.0014284	0.0721133	-0.782607
	1387948_at	ICK	-0.745681	6.53934	-4.73899	0.00144892	0.0728464	-0.797099
	1393745_at	ORC3	0.473249	4.4532	4.73151	0.00146298	0.0730521	-0.806908
	1382094_at	PTPRJ	-1.07364	4.51414	-4.73136	0.00146327	0.0730521	-0.807111
	1382341_at	ASXL1	-1.02349	5.85558	-4.72949	0.00146682	0.0731034	-0.809568
	1393199_at	KDM5C	0.502745	4.46361	4.72471	0.0014759	0.0733756	-0.815844
	1381980_at	TOR1AIP2	-0.736092	5.1136	-4.72414	0.001477	0.0733756	-0.816596
	1377149_at	CFAP97	-1.22148	6.77181	-4.72119	0.00148263	0.0734209	-0.820465
	1390647_at	PHTF2	-0.88321	5.77756	-4.71081	0.00150269	0.0740604	-0.834118
	1378137_at	LRRC59	0.809649	6.41604	4.69119	0.0015414	0.0754896	-0.859963
	1383312_at	CCDC120	-0.982638	6.17661	-4.68688	0.00155004	0.0755583	-0.865649
	1378668_at	SMIM15	-0.932271	4.7469	-4.68638	0.00155105	0.0755583	-0.866311
	1393036_at	PSRC1	-0.677923	4.65016	-4.685	0.00155385	0.0755583	-0.868139
	1375970_at	PRKAA1	-1.27037	5.76467	-4.68396	0.00155594	0.0755583	-0.869504
	1382945_at	GGACT	-0.927501	5.33256	-4.68247	0.00155895	0.0755583	-0.871471
	1390197_at	BRAT1	-0.537927	4.8004	-4.67716	0.00156976	0.0755975	-0.878497
	1397415_at	ATL1	-0.476633	5.80977	-4.67687	0.00157034	0.0755975	-0.87887
	1378332_at	KLF3	-0.532844	6.61335	-4.67272	0.00157883	0.0758841	-0.884352
	1371827_at	SYVN1	-0.841006	6.23618	-4.67159	0.00158117	0.0758841	-0.885857
	1380937_at	FBXL20	-0.798203	6.1933	-4.66637	0.00159195	0.0762834	-0.892758
	1372062_at	CINP	-0.925935	7.63246	-4.66132	0.00160244	0.076668	-0.899435
	1371893_at	COL4A3BP	-0.782567	7.51467	-4.6544	0.00161695	0.0771249	-0.908598
	1369610_at	LIN7C	0.50945	5.36456	4.65082	0.00162451	0.077204	-0.913343
	1391688_at	MAP3K14	-0.453661	4.77658	-4.64739	0.0016318	0.077204	-0.917894
	1382062_at	GSTCD	-0.453981	4.93848	-4.64151	0.00164437	0.077204	-0.925696
	1370256_at	FZD1	-0.834642	6.74958	-4.64107	0.00164532	0.077204	-0.926282
	1376648_at	MYCN	-1.88022	7.91413	-4.63955	0.00164858	0.077204	-0.928291
	1388744_at	MCM7	-0.478942	8.20936	-4.63858	0.00165068	0.077204	-0.929585
	1383721_at	FZD8	-0.488012	4.03165	-4.6347	0.00165906	0.077204	-0.934737
	1373162_at	TMEM41A	-0.581738	5.52514	-4.63447	0.00165957	0.077204	-0.935045
	1368220_at	GTF2B	-1.04468	7.26419	-4.63434	0.00165983	0.077204	-0.935207
	1373402_at	DNAJC14	-0.858816	5.55098	-4.63348	0.00166171	0.077204	-0.936357
	1376831_at	FAM64A	-0.558227	4.94161	-4.6329	0.00166297	0.077204	-0.937127
	1390174_at	EML1	-0.925325	5.89626	-4.63281	0.00166315	0.077204	-0.937238
	1388712_at	CYTH3	-0.926439	7.49197	-4.63273	0.00166333	0.077204	-0.937347
	1394854_at	TERF1	-0.488934	4.93625	-4.62876	0.00167199	0.077204	-0.94263
	1385387_at	NKX2-2	-0.437744	3.99427	-4.62354	0.00168344	0.0774459	-0.949568
	1372605_at	GATAD1	-1.62856	5.81839	-4.62038	0.00169041	0.0776238	-0.953768
	1391046_at	SMYD3	0.711377	5.45096	4.60834	0.00171727	0.0785385	-0.969794
	1390391_at	PFKFB3	-0.685048	5.09763	-4.60721	0.00171982	0.0785385	-0.971304
	1374819_at	TMEM201	-0.515531	5.30534	-4.60448	0.00172597	0.0787039	-0.974935
	1389200_at	BYSL	0.627333	6.28846	4.6029	0.00172954	0.0787512	-0.977037
	1376502_at	SLC35F6	-0.518426	4.35359	-4.60025	0.00173557	0.0789102	-0.980575
	1390297_at	ZC3H14	0.579276	3.96329	4.59775	0.00174127	0.0790536	-0.983907
	1383447_at	ETV5	0.501233	4.89367	4.5962	0.00174483	0.0790996	-0.985982
	1368152_at	ZDHHC7	-0.516551	6.17905	-4.59131	0.00175606	0.0793775	-0.992508
	1376874_a_at	AP4B1	-1.02968	6.19945	-4.58634	0.00176756	0.0796243	-0.999143
	1376963_at	DYRK2	0.533133	4.80723	4.58563	0.0017692	0.0796243	-1.00009
	1374499_at	AIDA	-0.632009	7.11988	-4.58047	0.00178124	0.0799482	-1.00699
	1367507_at	NUDT22	-0.642825	4.86126	-4.57924	0.00178411	0.0799482	-1.00862
	1393549_at	CDH8	-0.595574	5.15861	-4.56329	0.00182194	0.080724	-1.02996
	1395633_at	FBXO3	-0.438317	4.98822	-4.56251	0.00182382	0.080724	-1.03101
	1383486_at	INHBA	-1.69583	6.62688	-4.56205	0.00182491	0.080724	-1.03162
	1374379_at	DUSP23	-0.506227	7.3455	-4.56155	0.00182613	0.080724	-1.0323
	1392165_at	ING2	-0.760796	6.02321	-4.56103	0.00182738	0.080724	-1.03299
	1385132_at	MYBL1	-0.654518	4.61289	-4.55971	0.00183055	0.0807493	-1.03476
	1389723_at	PIK3R4	-0.472561	6.52755	-4.55515	0.0018416	0.081097	-1.04088
	1398364_at	RSRP1	-0.958555	9.57976	-4.5543	0.00184365	0.081097	-1.04201
	1372583_at	TMTC1	-0.673561	5.06391	-4.54847	0.00185789	0.0813891	-1.04983
	1389064_at	FEM1C	-1.15287	6.7664	-4.53955	0.00187988	0.0821101	-1.0618
	1383382_at	JARID2	-1.60872	7.42613	-4.53492	0.00189142	0.0824982	-1.06803
	1388732_at	SLC35F5	-0.814132	6.18452	-4.52942	0.0019052	0.082867	-1.07541
	1373554_at	SPSB1	-0.695032	4.85817	-4.5214	0.00192552	0.0836335	-1.0862
	1373974_at	OSBP	-0.447661	7.73706	-4.51805	0.00193408	0.0838002	-1.09072
	1376013_at	TTC9	-0.739281	5.73898	-4.512	0.00194963	0.0841757	-1.09886
	1391808_at	ARRDC4	-1.72791	5.81621	-4.51029	0.00195405	0.0841757	-1.10117
	1375209_at	OSBPL11	-0.879197	5.56505	-4.50506	0.00196763	0.0846355	-1.10821
	1372950_at	BET1L	-0.892476	6.00131	-4.50136	0.0019773	0.0848456	-1.1132
	1371792_at	CTDSP2	-1.5171	7.06244	-4.5011	0.00197798	0.0848456	-1.11355
	1375353_at	CABLES1	-0.384368	6.16142	-4.49567	0.00199228	0.0851072	-1.12088
	1372113_at	FLII	-0.404019	7.6901	-4.49069	0.00200551	0.0855545	-1.12761
	1398417_at	FEM1A	0.474326	7.86195	4.48365	0.00202432	0.0861021	-1.13711
	1372429_at	ACD	-0.382417	6.981	-4.48102	0.00203142	0.0861021	-1.14067
	1397513_at	RALYL	-0.721473	6.13512	-4.47569	0.00204585	0.0864455	-1.14787
	1368080_at	RGCC	-1.61671	7.02185	-4.46781	0.00206741	0.087238	-1.15854
	1374668_at	SF3A1	0.424714	6.06841	4.46537	0.00207414	0.0874036	-1.16185
	1384239_at	TBC1D8	-0.801992	5.7048	-4.4567	0.00209824	0.0882992	-1.1736
	1370942_at	RASA3	-0.769042	5.72189	-4.45322	0.002108	0.0883528	-1.17832
	1389790_at	RNF169	-0.810881	5.43602	-4.4532	0.00210804	0.0883528	-1.17834
	1388468_at	CDC42SE1	-0.670904	6.69112	-4.4499	0.00211733	0.088623	-1.18281
	1382035_at	TBP	-1.05608	5.98529	-4.44782	0.00212323	0.0887224	-1.18564
	1370370_at	HYAL2	-0.601055	5.86684	-4.44669	0.00212641	0.0887224	-1.18717
	1379656_a_at	CORO2A	-0.943975	5.783	-4.44604	0.00212827	0.0887224	-1.18806
	1398906_at	TRAPPC2B	-1.20106	8.00031	-4.44297	0.00213701	0.0887546	-1.19223
	1382080_at	ZC3H13	-0.626254	6.17787	-4.44171	0.00214059	0.0887546	-1.19393
	1388171_at	CDK7	-1.21278	5.88564	-4.44019	0.00214495	0.0887546	-1.196
	1377252_at	SMG8	-0.444103	5.36287	-4.43706	0.00215392	0.0889571	-1.20025
	1378656_at	BBS5	-1.1973	5.79827	-4.42837	0.00217908	0.0898771	-1.21207
	1384416_at	RNF168	-0.529429	4.70454	-4.42707	0.00218287	0.0899142	-1.21384
	1374674_at	ATXN3	-0.902695	5.86013	-4.42491	0.00218917	0.0899915	-1.21677
	1389981_at	RBM27	-0.660416	5.13138	-4.42445	0.00219054	0.0899915	-1.2174
	1370462_at	HMMR	-0.513781	4.31323	-4.4201	0.00220332	0.0901569	-1.22332
	1384523_at	PMS1	-0.554886	4.75343	-4.41956	0.0022049	0.0901569	-1.22405
	1392670_at	WWC2	-0.522473	3.70468	-4.41819	0.00220895	0.0901569	-1.22592
	1386885_at	ECH1	-0.823662	7.76821	-4.41713	0.0022121	0.0901627	-1.22737
	1374147_at	ZGPAT	0.847879	4.94486	4.41127	0.00222953	0.0906547	-1.23536
	1376660_at	MANEA	-1.35083	6.42023	-4.40984	0.00223378	0.0906547	-1.2373
	1388492_at	TNIP1	-0.487302	6.10849	-4.4093	0.00223539	0.0906547	-1.23803
	1384501_at	HECW2	-0.92708	5.37278	-4.40916	0.00223583	0.0906547	-1.23823
	1392564_at	KMT2E	-1.17052	6.29272	-4.40239	0.0022562	0.0908546	-1.24746
	1368429_at	TAF9B	-0.824888	3.99779	-4.396	0.00227561	0.091315	-1.25618
	1372369_at	TMEM109	-0.715494	6.35879	-4.39401	0.0022817	0.0914415	-1.2589
	1376703_at	NUP37	-1.28149	6.6441	-4.39291	0.00228506	0.0914582	-1.26039
	1392960_at	ADPRM	-1.05081	6.05798	-4.38902	0.00229704	0.0917016	-1.26571
	1395997_at	KIF5C	0.885204	4.97423	4.38601	0.00230633	0.0917205	-1.26982
	1367652_at	IGFBP3	-0.624328	6.97443	-4.386	0.00230636	0.0917205	-1.26984
	1398913_at	NUMA1	-0.709831	7.30794	-4.38353	0.00231403	0.091908	-1.27321
	1372633_at	SPG20	-1.00546	4.54392	-4.38067	0.00232292	0.0921436	-1.27712
	1368340_at	IPMK	-1.58163	6.68921	-4.37901	0.00232811	0.0922315	-1.27939
	1389082_at	FAM63B	-1.86882	6.23657	-4.37223	0.00234945	0.0928405	-1.28867
	1390169_at	TULP3	-0.417542	5.8491	-4.37099	0.00235337	0.0928776	-1.29037
	1367499_at	SLC35C1	-0.940535	6.796	-4.36866	0.00236075	0.0930507	-1.29356
	1372476_at	FADS3	-0.436075	5.96504	-4.3664	0.00236793	0.0932153	-1.29665
	1387116_at	DNAJB9	-1.89274	5.77766	-4.36375	0.00237641	0.0934309	-1.30029
	1384128_at	CEP104	-0.537904	4.08302	-4.35976	0.00238921	0.0936443	-1.30576
	1383295_at	FAM110A	-0.690093	6.11339	-4.35832	0.00239384	0.0936443	-1.30772
	1377735_at	PLEKHA3	-0.796644	6.61842	-4.35472	0.00240547	0.0936443	-1.31266
	1368038_at	SYNJ2BP	-1.15653	5.48398	-4.35448	0.00240627	0.0936443	-1.313
	1390306_at	FLRT2	-1.78019	6.49482	-4.35441	0.00240649	0.0936443	-1.31309
	1387155_at	PCSK2	0.737856	5.91793	4.35193	0.00241454	0.0936443	-1.31649
	1372248_at	SESN1	-1.78481	6.12861	-4.3471	0.00243033	0.0940061	-1.32312
	1372977_at	MAP4K5	-0.395017	4.54882	-4.34416	0.00243998	0.0940698	-1.32716
	1390442_at	URB2	-0.394482	4.7124	-4.34398	0.00244057	0.0940698	-1.3274
	1388590_at	ZNRD1	-1.03539	6.99063	-4.34383	0.00244105	0.0940698	-1.32761
	1374400_at	EFR3A	-1.36021	5.72926	-4.33695	0.00246385	0.0941705	-1.33707
	1392891_at	PDS5B	-0.799462	7.72135	-4.33686	0.00246414	0.0941705	-1.33719
	1369070_at	PEX12	-0.997855	5.23876	-4.33664	0.00246486	0.0941705	-1.33749
	1383401_at	TES	-1.84909	6.98852	-4.33462	0.0024716	0.094312	-1.34026
	1383084_at	TTLL7	-1.01342	5.67982	-4.3309	0.00248405	0.0945628	-1.34538
	1392057_at	GLI4	-0.504074	5.12809	-4.33084	0.00248425	0.0945628	-1.34546
	1374957_at	STXBP5	-0.856433	4.95809	-4.32858	0.00249183	0.0947183	-1.34856
	1391897_at	RABGAP1L	1.88651	5.18645	4.32749	0.00249552	0.0947183	-1.35007
	1372269_at	MED6	-1.42748	7.30376	-4.31244	0.00254684	0.0961005	-1.37079
	1388724_at	CDC40	-0.920811	5.73366	-4.30744	0.00256416	0.0962524	-1.37769
	1373577_at	NRP1	-1.38472	6.55258	-4.30502	0.00257257	0.0962748	-1.38102
	1379354_at	EXTL2	-0.633542	5.53579	-4.30413	0.00257567	0.0962748	-1.38224
	1394744_at	EEF1G	0.856203	6.90623	4.30238	0.00258178	0.0963873	-1.38466
	1389682_at	CHAC2	-0.707565	3.86006	-4.29906	0.00259343	0.0967063	-1.38924
	1372415_at	GTF2H3	-0.601233	6.38867	-4.29458	0.00260923	0.0967451	-1.39542
	1374056_at	RBM24	-1.58567	6.61858	-4.29436	0.00261002	0.0967451	-1.39573
	1389322_at	PDCD7	-0.983337	6.63587	-4.29037	0.00262417	0.0970126	-1.40123
	1368217_at	RALBP1	-1.44652	7.28631	-4.28806	0.00263242	0.0970126	-1.40443
	1380101_at	PAPOLG	-1.2085	6.13963	-4.28738	0.00263487	0.0970126	-1.40538
	1376034_at	TCAF1	-0.611024	8.06671	-4.28638	0.00263844	0.0970126	-1.40675
	1389907_at	ZBTB8OS	-0.94356	5.57178	-4.28235	0.00265292	0.0974063	-1.41233
	1374880_at	RPRD2	-0.473239	3.90111	-4.28012	0.00266097	0.0975869	-1.41541
	1372133_at	RRAS2	-1.75348	8.32439	-4.27673	0.00267325	0.0976528	-1.4201
	1368016_at	PECR	-0.632317	6.50238	-4.27646	0.00267423	0.0976528	-1.42047
	1367991_at	MOGS	-1.0342	5.92402	-4.27529	0.00267847	0.0976528	-1.42208
	1383652_at	JAGN1	-0.482922	7.07931	-4.27318	0.00268619	0.0976762	-1.42501
	1394304_at	SLC33A1	-0.420347	3.7678	-4.27185	0.00269105	0.0976762	-1.42685
	1392940_at	PTPDC1	-1.28568	5.67399	-4.26962	0.00269921	0.0976762	-1.42994
	1372272_at	MZT1	-1.01717	5.80301	-4.26839	0.00270373	0.0976762	-1.43164
	1386711_a_at	DNAJC11	0.525054	5.72894	4.26585	0.0027131	0.0976762	-1.43516
	1373660_at	AFG3L1P	0.479016	5.72991	4.26488	0.00271668	0.0976762	-1.4365
	1379380_at	SPRY1	1.1059	5.39438	4.26481	0.00271695	0.0976762	-1.4366
	1374941_at	N4BP2	-1.09093	6.35853	-4.26464	0.00271756	0.0976762	-1.43683
	1374403_at	EFNB1	-0.551774	5.80208	-4.2643	0.00271882	0.0976762	-1.4373
	1379318_at	TDRP	-0.425504	3.91861	-4.2613	0.00272994	0.0976762	-1.44146
	1395399_at	ZCCHC17	-0.461288	6.70222	-4.26048	0.002733	0.0976762	-1.4426
	1368647_at	GRK6	0.446452	6.73439	4.26009	0.00273444	0.0976762	-1.44313
	1397705_at	NLGN2	1.09965	6.74802	4.25984	0.00273539	0.0976762	-1.44349
	1377613_at	HERPUD2	-1.72906	7.55636	-4.25892	0.00273879	0.0976762	-1.44475
	1399150_at	DENND6A	-0.725103	5.87086	-4.25674	0.00274694	0.0978488	-1.44778
	1394182_at	MTMR4	-0.745071	4.95793	-4.25133	0.00276727	0.0983172	-1.45528
	1391623_at	GIGYF2	-0.702738	4.86976	-4.2502	0.00277153	0.0983172	-1.45685
	1374328_at	C2CD3	-0.507674	4.43745	-4.24909	0.00277573	0.0983172	-1.45839
	1381399_at	RPL37	2.40067	5.3552	4.24458	0.00279287	0.0988116	-1.46466
	1377967_at	CDT1	0.425576	4.3967	4.24317	0.00279824	0.0988891	-1.46661
	1378462_at	MTAP	-0.472494	4.06099	-4.24229	0.00280159	0.0988953	-1.46783
	1393168_at	MBTD1	-0.646777	4.21157	-4.24123	0.00280565	0.098898	-1.46931
	1377328_at	MITF	0.331014	3.43593	4.24061	0.00280803	0.098898	-1.47017
	1395518_at	PPARGC1A	-0.584403	5.72124	-4.23217	0.00284057	0.0997052	-1.4819
	1370174_at	PPP1R15A	1.08361	6.0892	4.22481	0.00286924	0.100407	-1.49212
	1395816_at	FAM13C	-0.527563	4.15583	-4.22432	0.00287118	0.100407	-1.49281
	1367644_at	ADCY6	-0.777972	5.93007	-4.22374	0.00287347	0.100407	-1.49362
	1376612_at	DTWD1	-0.549871	5.08233	-4.22188	0.0028808	0.100442	-1.49621
	1383101_at	ANAPC10	-1.13318	5.4879	-4.22022	0.00288732	0.100491	-1.49851
	1385090_at	RAD17	-0.999017	5.96119	-4.21984	0.00288881	0.100491	-1.49904
	1372024_at	MAFG	-0.405386	7.26689	-4.21539	0.00290647	0.100992	-1.50524
	1374055_at	ERF	0.622862	6.27873	4.21182	0.00292069	0.101298	-1.51021
	1372340_at	MAT2B	-2.31351	7.50889	-4.21155	0.00292177	0.101298	-1.51059
	1393081_at	RASGEF1A	-0.739625	6.08539	-4.20537	0.0029466	0.101976	-1.5192
	1375034_at	PLA2G15	-0.519954	5.89231	-4.20474	0.00294914	0.101976	-1.52008
	1374846_at	HEXIM1	-1.7345	6.10409	-4.20403	0.00295202	0.101976	-1.52108
	1383513_at	NEUROG2	-0.448507	4.73529	-4.20343	0.00295446	0.101976	-1.52191
	1397157_at	ZNRF1	0.726834	5.32346	4.19632	0.00298338	0.102519	-1.53183
	1376351_at	JRK	-0.627468	4.53533	-4.1924	0.00299945	0.102856	-1.5373
	1385616_a_at	ASF1A	-1.12107	6.84144	-4.19231	0.0029998	0.102856	-1.53742
	1371685_at	KBTBD2	-1.63228	7.46924	-4.19042	0.00300761	0.102897	-1.54007
	1367982_at	ALAS1	-0.75654	5.57532	-4.18747	0.00301979	0.102915	-1.54418
	1374050_at	RUFY1	-0.779349	5.32427	-4.186	0.00302592	0.102957	-1.54625
	1393197_at	ABHD8	0.35998	7.71086	4.17952	0.00305293	0.103424	-1.55529
	1388136_at	TIMM9	-0.845678	7.92392	-4.17674	0.00306461	0.1037	-1.55918
	1388903_at	DYNLT3	-1.30747	5.87078	-4.17387	0.00307673	0.103781	-1.5632
	1369633_at	CXCL12	-1.14836	7.46069	-4.17385	0.00307681	0.103781	-1.56322
	1389971_at	SGCE	-1.00467	6.37357	-4.16971	0.00309436	0.104147	-1.56902
	1372111_at	CAV1	-0.524952	4.2682	-4.16789	0.00310215	0.104296	-1.57157
	1382783_at	BLM	-0.419513	5.08661	-4.16566	0.00311165	0.104502	-1.57468
	1368564_at	SLC17A6	-0.800708	5.45053	-4.16209	0.00312697	0.104872	-1.57968
	1382721_at	GGNBP2	-0.870798	9.2306	-4.161	0.00313167	0.104872	-1.58121
	1373033_at	SFT2D1	-1.35587	7.93363	-4.15962	0.0031376	0.104921	-1.58314
	1374436_at	SBDS	-0.76706	7.36577	-4.15504	0.00315746	0.105471	-1.58956
	1376797_at	CSRP2BP	0.788421	5.31667	4.15109	0.00317468	0.105819	-1.5951
	1377346_at	CCDC149	-0.964615	6.12172	-4.14899	0.00318388	0.105899	-1.59804
	1383508_at	PROSER1	-0.774497	4.96898	-4.1426	0.00321204	0.106471	-1.60701
	1395840_at	EIF1	-0.620053	4.20721	-4.14242	0.00321287	0.106471	-1.60727
	1376018_at	LMNB2	-0.863618	6.34352	-4.13386	0.00325103	0.107282	-1.61929
	1372198_at	MEPCE	-1.1156	5.91929	-4.1334	0.00325306	0.107282	-1.61993
	1374184_at	IBA57	-0.3815	4.0746	-4.12996	0.00326855	0.107565	-1.62476
	1373550_at	TRIM11	-0.74039	5.64186	-4.12616	0.00328577	0.107789	-1.63011
	1389455_at	SEC24B	-0.697715	5.51219	-4.12499	0.00329108	0.107849	-1.63175
	1369765_at	ASCL1	-0.599985	4.98124	-4.11983	0.00331462	0.108507	-1.63901
	1367775_at	AMACR	-0.607404	5.85836	-4.11343	0.00334408	0.109127	-1.64802
	1376744_at	RNPC3	-0.678115	4.20291	-4.11048	0.00335776	0.109343	-1.65217
	1377414_at	R3HCC1L	-0.407313	4.81737	-4.10961	0.00336182	0.109361	-1.6534
	1373966_at	RAI1	-1.15288	8.33159	-4.10687	0.00337456	0.109593	-1.65725
	1381494_at	CAPZB	0.930443	4.0832	4.10657	0.00337598	0.109593	-1.65768
	1389632_at	RHOBTB1	-0.893455	6.15008	-4.10508	0.00338294	0.109704	-1.65978
	1387800_at	DAXX	-0.433722	7.12755	-4.09369	0.00343674	0.11087	-1.67584
	1391915_at	HSPA9	1.04741	4.67726	4.08968	0.00345592	0.111239	-1.6815
	1367742_at	CPT1B	-0.459731	4.99387	-4.08873	0.00346047	0.111239	-1.68284
	1380229_at	MAFF	0.497061	3.9812	4.08831	0.00346246	0.111239	-1.68343
	1393062_at	FAM219B	-0.677112	6.0024	-4.0867	0.00347024	0.111304	-1.68571
	1391086_at	KATNA1	-0.669538	5.9149	-4.08566	0.00347523	0.111304	-1.68718
	1389067_at	SLCO4A1	-0.966802	5.01731	-4.07691	0.00351767	0.112281	-1.69953
	1387128_at	ADCY3	-0.563682	5.46815	-4.0764	0.00352019	0.112281	-1.70026
	1375869_at	ULK1	-1.2612	7.00982	-4.07357	0.00353404	0.112493	-1.70426
	1395136_at	GFOD2	-0.981651	5.54021	-4.0697	0.00355307	0.112672	-1.70972
	1393373_at	OPN3	-0.496957	3.86331	-4.06948	0.00355416	0.112672	-1.71004
	1389048_at	BMP1	0.406725	5.48382	4.06528	0.00357499	0.113217	-1.71598
	1370319_at	PPIF	-1.10262	5.51653	-4.05982	0.00360223	0.113847	-1.72371
	1380320_at	LIN54	-0.628045	4.46493	-4.05477	0.00362762	0.114533	-1.73086
	1376597_at	ZCCHC10	-0.338599	5.67448	-4.0528	0.00363757	0.114731	-1.73365
	1369969_at	PARP1	-0.637574	7.52232	-4.05174	0.00364296	0.114785	-1.73515
	1373880_at	EPG5	-0.511841	5.20826	-4.04978	0.00365293	0.114936	-1.73793
	1391030_at	CAMTA1	-1.92188	8.47431	-4.04781	0.00366296	0.114936	-1.74072
	1373848_at	TSEN15	-0.71868	6.36833	-4.04716	0.00366625	0.114936	-1.74164
	1374917_at	SEC63	-0.539467	6.20828	-4.04157	0.00369495	0.115509	-1.74957
	1388484_at	UBE2C	-0.559498	6.70301	-4.03657	0.00372078	0.116	-1.75666
	1389232_at	WDR5B	-0.419094	3.78628	-4.03622	0.00372257	0.116	-1.75716
	1376977_at	PTGER3	-0.436183	3.81867	-4.03324	0.00373807	0.11625	-1.76138
	1374446_at	TIPARP	1.66753	7.22886	4.0316	0.00374666	0.116321	-1.76372
	1382864_at	PALMD	-0.71652	4.6814	-4.03104	0.00374959	0.116321	-1.76451
	1394567_at	QSOX2	-0.443323	5.12803	-4.02752	0.00376804	0.116629	-1.76951
	1386653_at	PRICKLE2	-1.54649	8.12176	-4.02734	0.003769	0.116629	-1.76977
	1372448_at	ZDHHC5	-0.694828	7.54502	-4.02171	0.00379874	0.117316	-1.77777
	1389551_at	LACTB2	-0.710481	5.27757	-4.0198	0.00380888	0.117512	-1.78048
	1390924_at	TAF3	-0.629176	4.02442	-4.01074	0.00385742	0.11854	-1.79337
	1388482_at	FAM129B	-1.42343	6.29515	-4.00862	0.00386888	0.118729	-1.79639
	1373190_at	CNOT4	-0.813195	5.28773	-4.00686	0.00387839	0.118729	-1.79889
	1377103_at	MIDN	-0.570972	10.1413	-3.99803	0.00392661	0.119497	-1.81146
	1389639_at	SHB	-0.719724	5.95714	-3.99314	0.00395359	0.120071	-1.81843
	1388767_at	PDCD6	-0.936627	8.82519	-3.9919	0.00396047	0.120085	-1.8202
	1377637_at	B3GNT5	-0.665217	5.09847	-3.99067	0.00396732	0.120136	-1.82196
	1373241_at	MRPL49	-0.701627	7.51725	-3.97765	0.00404039	0.121992	-1.84053
	1393091_at	MIER3	-1.25174	6.29722	-3.97175	0.00407399	0.122201	-1.84895
	1375530_at	GNPNAT1	-1.37187	5.6594	-3.9713	0.00407653	0.122201	-1.84959
	1392463_at	MAP7D2	-0.404762	3.99764	-3.97075	0.00407969	0.122201	-1.85038
	1375173_at	PLBD2	0.339147	6.81184	3.97068	0.00408012	0.122201	-1.85048
	1373395_at	TRIM41	-0.651419	6.85844	-3.97038	0.00408182	0.122201	-1.85091
	1373085_at	CBR3	-0.603216	5.17699	-3.96546	0.00411011	0.122316	-1.85794
	1376450_at	TMEM5	-0.745778	6.36817	-3.96073	0.00413753	0.123014	-1.8647
	1397686_at	PSMD9	0.376669	5.12758	3.95266	0.00418471	0.124061	-1.87624
	1383377_at	GABPA	-0.970833	4.30439	-3.94901	0.00420626	0.124345	-1.88147
	1373989_at	RASSF1	-0.451488	5.83124	-3.94642	0.00422161	0.12468	-1.88517
	1389022_at	PAN2	-0.63357	5.56371	-3.94551	0.00422704	0.124699	-1.88648
	1377787_at	RBM6	-0.762123	6.17222	-3.94497	0.00423028	0.124699	-1.88726
	1387792_at	CSNK1G2	0.347345	7.0585	3.94275	0.0042435	0.12496	-1.89043
	1390913_at	TTC30A	-0.475209	4.01221	-3.94088	0.0042547	0.12496	-1.89311
	1392550_at	DACT1	-0.822295	5.84213	-3.9408	0.0042552	0.12496	-1.89323
	1374758_at	DEPTOR	-0.427643	3.84873	-3.9368	0.00427921	0.12548	-1.89896
	1371688_at	TRAM1	-0.90965	7.1584	-3.93651	0.00428098	0.12548	-1.89938
	1381936_at	CAMK2G	0.501622	6.8527	3.93314	0.00430133	0.12548	-1.9042
	1390386_at	CASP3	-0.857818	8.676	-3.93291	0.00430276	0.12548	-1.90454
	1389244_x_at	CXCR4	-0.528821	4.46041	-3.93283	0.00430324	0.12548	-1.90466
	1389566_at	CCNB2	-0.570377	6.11952	-3.93251	0.00430519	0.12548	-1.90512
	1367542_at	GPBP1L1	-1.03649	4.76594	-3.92594	0.00434521	0.126528	-1.91453
	1387068_at	ARC	0.650246	4.31405	3.92043	0.00437912	0.127175	-1.92244
	1386993_at	MYH7	0.547068	4.65874	3.92032	0.0043798	0.127175	-1.9226
	1398435_at	SLC22A15	-0.919993	5.36526	-3.91811	0.00439347	0.127218	-1.92577
	1389671_at	TRPC2	-0.525914	5.12914	-3.91498	0.00441298	0.127664	-1.93027
	1379439_at	ZBTB44	-0.610875	4.23714	-3.91264	0.00442754	0.127848	-1.93362
	1369635_at	SORD	0.586904	5.82026	3.9098	0.00444536	0.128006	-1.93771
	1373150_at	COMTD1	0.354497	7.67774	3.90523	0.00447412	0.128512	-1.94427
	1390873_at	BTBD11	-0.363703	4.71329	-3.9039	0.00448256	0.128512	-1.94619
	1393305_at	SETDB2	-0.44438	4.75406	-3.90387	0.00448277	0.128512	-1.94623
	1384935_at	CSTF3	-0.858993	5.75215	-3.90298	0.00448842	0.128512	-1.94752
	1386022_at	DEGS1	-0.49424	5.29204	-3.90245	0.00449176	0.128512	-1.94827
	1369781_at	GRM7	-0.540364	4.16597	-3.90113	0.00450014	0.128512	-1.95017
	1389083_at	PPP4R3B	-1.43415	6.18464	-3.89571	0.00453482	0.128977	-1.95798
	1389592_at	PELI2	-0.896544	5.82692	-3.89444	0.00454294	0.129024	-1.9598
	1398455_at	ZDHHC13	-1.24409	7.26935	-3.88924	0.0045765	0.12974	-1.96728
	1372785_at	ASH1L	-1.41284	6.70599	-3.88586	0.00459845	0.130125	-1.97215
	1373738_at	MPHOSPH6	-1.13934	6.81654	-3.88518	0.00460287	0.130131	-1.97313
	1374355_at	PCED1B	-0.443157	4.3466	-3.87631	0.00466112	0.131341	-1.98592
	1372873_at	FBXO38	-0.817274	5.6798	-3.87609	0.00466255	0.131341	-1.98623
	1369631_at	MYO1C	-0.530418	6.19351	-3.8736	0.00467905	0.131687	-1.98982
	1398349_at	AK2	-0.478545	7.1128	-3.87264	0.0046854	0.131746	-1.9912
	1375027_at	CCPG1	-0.87793	6.62695	-3.86909	0.0047091	0.132293	-1.99633
	1368037_at	CBR1	-0.483022	8.02889	-3.86475	0.00473816	0.13263	-2.00259
	1376135_at	DARS2	-0.421116	5.07005	-3.86163	0.00475918	0.133099	-2.00709
	1397797_at	TIGD3	-0.426373	4.74016	-3.8598	0.00477159	0.133326	-2.00974
	1376169_at	PHF20L1	-1.25958	5.30501	-3.85177	0.00482634	0.13431	-2.02134
	1389539_at	APPL1	-1.50628	7.25103	-3.85091	0.00483218	0.13431	-2.02257
	1390786_at	ARHGEF2	-1.41449	7.43251	-3.85029	0.00483649	0.13431	-2.02348
	1373203_at	SPTLC1	-1.16958	6.58052	-3.85021	0.00483703	0.13431	-2.02359
	1373610_at	SEC24D	-0.49722	4.48384	-3.84571	0.00486807	0.134842	-2.0301
	1391092_at	GLRB	-1.37575	6.38864	-3.84459	0.00487583	0.134842	-2.03172
	1382685_at	SLIT2	-0.432182	6.00872	-3.84368	0.00488213	0.134842	-2.03303
	1385812_at	BRD1	0.475025	4.26862	3.83914	0.00491378	0.135081	-2.0396
	1382658_at	KMT2C	-0.53075	5.31179	-3.83887	0.00491564	0.135081	-2.03999
	1380159_at	C10orf2	-0.494113	6.17789	-3.83869	0.00491692	0.135081	-2.04025
	1371879_at	LRRC42	-0.625241	7.35433	-3.83642	0.00493282	0.13523	-2.04353
	1396415_at	PIGP	-0.88634	6.44425	-3.83605	0.0049354	0.13523	-2.04406
	1373910_at	PRMT6	-0.652043	4.91219	-3.83495	0.00494314	0.135323	-2.04566
	1383999_at	SPPL2A	-1.463	5.26016	-3.83374	0.0049517	0.135396	-2.04742
	1390553_at	NEMP2	-0.557513	4.77626	-3.83259	0.00495982	0.135396	-2.04908
	1399138_at	DCAF8	-0.383892	6.22708	-3.83227	0.00496203	0.135396	-2.04954
	1384489_at	KDM2A	-0.64506	6.71044	-3.83112	0.00497017	0.135467	-2.0512
	1383819_at	COPS2	-0.792087	4.89237	-3.82838	0.00498962	0.135522	-2.05517
	1368426_at	CROT	-0.749196	4.69716	-3.82748	0.00499598	0.135576	-2.05647
	1371350_at	MAT2A	-2.20848	8.16476	-3.82478	0.00501525	0.135862	-2.06038
	1372330_at	RNF130	-0.685031	6.06646	-3.82303	0.00502777	0.136082	-2.06292
	1387001_at	RALB	-0.652977	5.15976	-3.82151	0.00503866	0.136259	-2.06512
	1389474_at	MYLIP	-0.634805	4.0138	-3.82029	0.00504749	0.136331	-2.0669
	1393922_at	EFCAB7	-0.414746	3.92633	-3.81917	0.00505555	0.136331	-2.06852
	1372508_at	TNRC6A	-0.774903	6.57486	-3.81762	0.00506675	0.136331	-2.07077
	1383359_at	LNX2	-0.56548	5.85753	-3.81706	0.0050708	0.136331	-2.07158
	1372682_at	TMEM246	-0.808284	7.50832	-3.81703	0.00507097	0.136331	-2.07162
	1372903_at	KIF18B	-0.654492	4.26374	-3.81628	0.0050764	0.136331	-2.0727
	1376113_at	ZSWIM1	-0.90996	5.83547	-3.81468	0.005088	0.136524	-2.07502
	1372650_at	DNMBP	-0.587255	4.77361	-3.81118	0.00511345	0.137073	-2.0801
	1396025_at	GPR61	-0.471434	3.83688	-3.81017	0.00512084	0.137073	-2.08157
	1392536_at	ATP7A	-0.688613	6.19857	-3.81006	0.00512167	0.137073	-2.08173
	1393334_at	CDYL2	-0.623818	4.99807	-3.80406	0.00516569	0.137541	-2.09043
	1376315_at	EDEM2	-0.668149	5.25715	-3.8019	0.00518169	0.137849	-2.09357
	1367767_at	HMGCL	-0.454884	6.92804	-3.7996	0.00519869	0.13806	-2.0969
	1373146_at	SSX2IP	-1.23935	5.83581	-3.79896	0.00520344	0.13806	-2.09783
	1379784_at	PEX7	-0.648902	5.12602	-3.79609	0.00522485	0.138405	-2.10201
	1380446_at	MLLT10	-0.849636	4.82722	-3.78545	0.00530491	0.140049	-2.11746
	1378536_at	HOOK1	-1.33346	5.2483	-3.77819	0.00536035	0.140981	-2.12803
	1369043_at	KCNA4	-0.81661	5.29029	-3.77692	0.00537007	0.140993	-2.12987
	1390960_at	AZI2	-0.495386	5.54531	-3.77662	0.00537241	0.140993	-2.13031
	1391944_at	FAM184A	-0.357718	6.41036	-3.77342	0.00539708	0.141457	-2.13497
	1377006_at	CCT6A	-1.10294	7.95021	-3.77245	0.00540454	0.141457	-2.13638
	1385168_at	LRIF1	-0.527115	3.76	-3.77072	0.00541801	0.141457	-2.1389
	1368050_at	CCNL1	0.938428	7.42921	3.77021	0.00542195	0.141457	-2.13964
	1374661_at	ALDH16A1	0.386999	4.98716	3.76841	0.00543593	0.141703	-2.14226
	1390168_a_at	DNAJC24	-0.989796	5.381	-3.76415	0.00546922	0.142031	-2.14847
	1379884_at	ASPH	-0.409425	4.2413	-3.76397	0.00547065	0.142031	-2.14873
	1385229_at	PCDH20	-0.858864	4.6747	-3.76179	0.0054878	0.142031	-2.15191
	1370002_at	ARHGEF1	-0.713837	6.81175	-3.76165	0.00548889	0.142031	-2.15211
	1388860_at	MRPL22	-0.459415	8.02366	-3.76157	0.00548953	0.142031	-2.15223
	1398693_at	MAN1C1	-0.362749	4.06956	-3.76103	0.00549379	0.142031	-2.15302
	1367516_at	DTNBP1	-0.480009	7.91743	-3.76098	0.00549417	0.142031	-2.15309
	1372740_at	MINK1	-0.318264	7.38216	-3.75849	0.00551383	0.142035	-2.15672
	1373768_at	BMS1	-0.724542	6.73555	-3.75824	0.00551579	0.142035	-2.15708
	1389668_at	SPC25	-0.667321	5.46663	-3.75813	0.00551667	0.142035	-2.15724
	1372235_at	MIAT	-0.829343	9.84388	-3.75807	0.00551716	0.142035	-2.15733
	1389580_at	HLTF	-0.450087	5.27906	-3.75618	0.00553211	0.142258	-2.16008
	1384116_at	VPS37D	-0.532747	7.34199	-3.75582	0.00553497	0.142258	-2.16061
	1384432_at	ZSCAN12	-0.554103	5.02949	-3.75325	0.00555541	0.142565	-2.16435
	1385158_at	CHMP1B	-0.686007	4.89693	-3.75316	0.00555611	0.142565	-2.16448
	1393734_at	TIMM10B	-0.468076	5.5847	-3.75015	0.00558015	0.143064	-2.16887
	1389249_at	CTR9	-1.26999	6.89926	-3.74892	0.00559005	0.1432	-2.17067
	1382059_at	FBXO30	-0.68537	3.93764	-3.73811	0.00567751	0.144778	-2.18645
	1379665_at	PPWD1	-0.40555	4.97359	-3.73574	0.0056969	0.144982	-2.18991
	1384369_at	TMEM67	-0.495197	4.45266	-3.73185	0.00572887	0.145439	-2.1956
	1372824_at	PLEKHF2	-0.903096	4.77849	-3.73079	0.00573761	0.145486	-2.19714
	1371491_at	NOTCH1	-0.616151	6.4261	-3.72971	0.00574646	0.145529	-2.19871
	1389836_a_at	TIMP3	-0.41105	7.29019	-3.72866	0.00575517	0.145609	-2.20025
	1391224_at	CNBD2	0.426276	3.9501	3.7282	0.00575901	0.145609	-2.20093
	1376095_at	TECPR2	-0.491807	6.02628	-3.71992	0.00582804	0.146877	-2.21303
	1374898_at	HID1	0.367728	6.56056	3.71852	0.00583976	0.146974	-2.21507
	1374329_at	MCF2L	-1.2757	9.49514	-3.71675	0.0058547	0.146974	-2.21767
	1381533_at	RND1	-0.932479	6.12145	-3.71071	0.00590586	0.147642	-2.22651
	1377201_at	CCSAP	-0.904617	6.40523	-3.70657	0.00594123	0.148169	-2.23257
	1389407_at	DHRS1	-0.373549	6.13703	-3.70591	0.00594687	0.148191	-2.23354
	1398826_s_at	NR2F6	-0.376768	5.67902	-3.7021	0.00597965	0.148888	-2.23912
	1373415_at	HEG1	-0.522937	5.62622	-3.70086	0.00599028	0.148984	-2.24092
	1371018_at	CELSR2	0.37911	6.94626	3.70054	0.00599308	0.148984	-2.2414
	1370591_at	RFC1	0.364694	5.06144	3.69632	0.00602963	0.149534	-2.24757
	1392492_at	IGF1R	-1.21329	8.01728	-3.69572	0.00603491	0.149546	-2.24846
	1373823_at	CKS2	-1.04927	6.84328	-3.69011	0.00608394	0.150521	-2.25668
	1377412_at	CHIC1	-0.927694	4.6793	-3.68949	0.0060894	0.150536	-2.25759
	1389764_at	DMAP1	-0.531963	7.39579	-3.68647	0.00611601	0.150897	-2.26202
	1373929_at	MRPS7	-0.536701	8.09676	-3.68532	0.00612621	0.150966	-2.26371
	1387942_at	SLC35E4	-0.446705	6.37623	-3.68476	0.00613113	0.150967	-2.26453
	1374978_at	CBX2	-0.462968	4.49944	-3.68344	0.00614287	0.151078	-2.26647
	1390791_at	GAS2L1	-0.544312	5.49992	-3.6825	0.00615122	0.151078	-2.26785
	1384011_a_at	FASTKD3	-1.09155	5.99423	-3.68228	0.00615318	0.151078	-2.26817
	1373425_at	CLK2	-0.714905	7.29045	-3.67546	0.00621408	0.152037	-2.27817
	1388858_at	MAP2K3	-0.817364	5.80033	-3.67408	0.00622654	0.152037	-2.28021
	1388429_at	GEMIN7	-0.492555	6.86353	-3.67388	0.00622834	0.152037	-2.2805
	1389191_at	VPS36	0.439294	5.98517	3.67247	0.00624108	0.152109	-2.28257
	1389090_at	WRNIP1	-0.626992	6.4853	-3.66884	0.00627388	0.15255	-2.2879
	1383764_at	CHIC2	-0.371426	4.00876	-3.66666	0.00629368	0.152717	-2.2911
	1394570_at	XK	-0.39342	4.05915	-3.66593	0.00630038	0.152717	-2.29218
	1369959_at	ZFP36L1	-1.01306	7.94196	-3.66455	0.00631293	0.152783	-2.2942
	1382621_at	DCAF12	-0.633391	5.36802	-3.66338	0.00632368	0.152805	-2.29593
	1373729_at	ATPAF1	-0.765248	4.79022	-3.6624	0.00633264	0.152806	-2.29736
	1383549_at	RBM48	-0.630448	4.27403	-3.6623	0.00633354	0.152806	-2.29751
	1376182_at	BPTF	-0.984838	7.25798	-3.6615	0.00634093	0.152865	-2.29869
	1368910_at	PDP1	-1.41174	6.34326	-3.65769	0.006376	0.153354	-2.30429
	1391828_at	PRDM10	-0.804823	4.21826	-3.65606	0.00639102	0.153597	-2.30668
	1389003_at	RHOBTB3	-0.700347	4.92613	-3.65258	0.00642339	0.154136	-2.31181
	1372312_at	LTV1	-0.433903	5.73849	-3.65109	0.00643722	0.154285	-2.31399
	1372872_at	ZZZ3	-1.02597	5.63693	-3.64684	0.00647698	0.154706	-2.32024
	1385481_at	DSEL	-1.09408	5.39499	-3.6448	0.00649614	0.15501	-2.32324
	1380842_at	QRSL1	0.334648	3.6093	3.64316	0.00651167	0.155059	-2.32567
	1398533_at	CYFIP2	0.430956	5.84823	3.64225	0.00652025	0.155098	-2.327
	1392973_at	NAV2	-1.11262	6.75471	-3.64096	0.00653249	0.155098	-2.32891
	1382180_at	CRADD	-0.448602	4.8139	-3.64087	0.00653329	0.155098	-2.32903
	1390838_at	SATB2	-1.48855	8.91067	-3.63819	0.00655877	0.155347	-2.33298
	1368094_at	SECISBP2	-0.441757	5.10653	-3.6333	0.00660549	0.155981	-2.34019
	1379832_at	POLR2D	-1.30449	6.36637	-3.63329	0.00660557	0.155981	-2.3402
	1383953_at	ERCC5	-0.409626	5.13858	-3.63162	0.00662161	0.156241	-2.34266
	1394629_at	KATNBL1	0.408217	4.38785	3.62927	0.00664423	0.156563	-2.34612
	1377629_at	FAM212B	-1.14507	7.22949	-3.62782	0.00665823	0.156748	-2.34826
	1375914_at	KRBA1	-0.580446	5.85318	-3.62474	0.00668811	0.156976	-2.3528
	1390779_at	IKZF5	-1.44022	5.75014	-3.62194	0.00671538	0.157497	-2.35693
	1393955_at	WDR44	-1.03738	6.06151	-3.6203	0.00673142	0.157667	-2.35935
	1368509_at	BBS2	-0.762786	4.99788	-3.62016	0.00673274	0.157667	-2.35955
	1394857_at	HADHA	-0.383519	4.36767	-3.61817	0.00675227	0.157886	-2.36249
	1371556_at	PIAS4	-0.726091	4.97504	-3.61493	0.00678414	0.158512	-2.36727
	1397579_x_at	APC2	-0.637051	11.6079	-3.61315	0.00680177	0.158709	-2.3699
	1393413_at	NYAP1	-0.82154	7.10599	-3.61154	0.00681765	0.158709	-2.37227
	1390689_at	RPS6KC1	0.374069	4.00828	3.6111	0.00682203	0.158709	-2.37292
	1388607_at	SMURF2	-0.942037	5.97554	-3.60898	0.00684309	0.158934	-2.37605
	1380403_at	RWDD2A	-0.516698	3.91508	-3.60664	0.00686647	0.15924	-2.37951
	1370834_at	HS3ST1	-0.369599	6.22681	-3.6054	0.00687882	0.15934	-2.38133
	1383246_at	ARMC7	-0.318431	5.67212	-3.60518	0.00688105	0.15934	-2.38166
	1371519_at	ETFDH	-0.467806	6.02303	-3.60011	0.006932	0.160241	-2.38915
	1368264_at	PEX6	0.379943	5.36134	3.59927	0.00694054	0.160241	-2.3904
	1368122_at	RNF103	-1.61273	7.46713	-3.59543	0.00697949	0.16102	-2.39607
	1378243_at	TMEM17	-0.793118	5.37895	-3.59409	0.00699307	0.161214	-2.39805
	1373096_at	ACTR8	-1.00925	7.12141	-3.59215	0.00701291	0.161365	-2.40092
	1380997_at	CCNJ	-0.75007	4.84074	-3.59027	0.00703217	0.161481	-2.4037
	1372533_at	EDEM1	-1.16662	4.89075	-3.58637	0.00707221	0.162197	-2.40946
	1373277_at	TM2D3	-1.204	8.45943	-3.58493	0.00708708	0.162418	-2.41159
	1370954_at	P4HA1	-0.799174	5.96051	-3.58028	0.00713531	0.163043	-2.41847
	1380360_at	OMA1	-0.431538	5.92755	-3.57825	0.00715643	0.163253	-2.42147
	1373334_at	TMEM129	-0.355969	5.44076	-3.57603	0.00717972	0.163549	-2.42477
	1376130_a_at	DTNB	0.464091	5.87283	3.57109	0.00723161	0.164398	-2.43207
	1372056_at	CMTM6	-0.424373	4.11305	-3.569	0.00725376	0.16466	-2.43517
	1388652_at	SLC39A3	-0.463677	6.40447	-3.56847	0.00725938	0.164668	-2.43596
	1393063_at	EIF5A2	-0.627719	4.28326	-3.56699	0.00727511	0.164813	-2.43815
	1372676_at	FAHD1	-0.481851	5.47552	-3.56687	0.00727639	0.164813	-2.43833
	1383102_at	FRYL	-0.727897	5.40045	-3.56619	0.00728362	0.164857	-2.43934
	1371004_at	SORT1	0.366573	4.5769	3.56324	0.00731503	0.165327	-2.4437
	1383418_at	ADAM11	-0.507883	6.36751	-3.55936	0.0073566	0.165905	-2.44945
	1398374_at	LRRC57	-0.402627	5.0806	-3.55766	0.0073749	0.166197	-2.45197
	1389386_at	TCAIM	-0.489061	4.8847	-3.55692	0.00738292	0.166257	-2.45307
	1387905_at	DNAJC12	-0.469739	5.50857	-3.55546	0.00739867	0.166336	-2.45523
	1388321_at	IMP3	-1.13669	6.75094	-3.55513	0.00740226	0.166336	-2.45572
	1372365_at	RIN2	-0.560017	4.64768	-3.55488	0.007405	0.166336	-2.4561
	1393556_at	ZFYVE28	-0.400296	4.36951	-3.55417	0.00741263	0.166336	-2.45714
	1383495_at	DCLRE1A	-0.288294	5.7047	-3.55376	0.00741711	0.166336	-2.45776
	1372805_at	ENDOD1	-0.892939	5.0027	-3.55156	0.00744107	0.166593	-2.46103
	1387538_at	ACACA	0.585996	4.62321	3.55024	0.0074554	0.166593	-2.46298
	1382818_at	FAM126B	-1.64765	6.96961	-3.54872	0.00747195	0.166593	-2.46522
	1367672_at	HSD17B4	-0.389994	7.01306	-3.54865	0.00747281	0.166593	-2.46534
	1371360_at	NDRG1	-0.543949	9.74762	-3.54543	0.0075081	0.167031	-2.47012
	1384156_at	OSBPL7	-0.390061	5.93001	-3.54538	0.00750857	0.167031	-2.47018
	1376185_at	KIFC1	-0.478061	5.58402	-3.54164	0.00754984	0.167709	-2.47574
	1395645_at	DANCR	-0.985401	6.73866	-3.53851	0.00758455	0.168356	-2.48039
	1389320_at	FBXO25	-0.414531	7.81353	-3.53804	0.00758978	0.168356	-2.48109
	1372050_at	COLGALT1	-0.386704	6.18177	-3.53485	0.00762531	0.168663	-2.48582
	1372876_at	SEPHS2	-0.723149	6.42786	-3.52894	0.0076916	0.169451	-2.4946
	1393803_at	CASP8AP2	-0.401746	4.88237	-3.52876	0.00769363	0.169451	-2.49487
	1388991_at	SESTD1	0.403009	5.95383	3.52659	0.0077181	0.169869	-2.49808
	1376156_at	POMGNT2	-0.902886	6.53665	-3.52416	0.00774566	0.170087	-2.5017
	1393620_at	SESN3	0.381225	4.10371	3.52379	0.00774988	0.170087	-2.50225
	1380705_at	UBE3C	0.472487	4.96889	3.5223	0.00776686	0.17034	-2.50447
	1388664_at	SCRIB	-0.382364	6.93859	-3.51933	0.00780074	0.170842	-2.50888
	1374458_at	SGK3	-0.449051	4.18702	-3.51495	0.007851	0.171629	-2.51539
	1385874_at	USP42	-0.583871	4.6827	-3.51476	0.00785326	0.171629	-2.51568
	1376588_at	MTMR12	-0.778678	4.80518	-3.51214	0.00788346	0.17196	-2.51957
	1398901_at	NUP98	-0.576535	5.95442	-3.51118	0.00789454	0.17196	-2.52099
	1388591_at	DCLRE1B	-0.362443	4.1041	-3.51115	0.00789492	0.17196	-2.52104
	1368619_at	DDX25	0.565947	7.5598	3.50852	0.00792551	0.171974	-2.52496
	1368020_at	MVD	0.73718	7.06194	3.50743	0.00793819	0.171974	-2.52658
	1376601_at	SEMA6A	-1.01419	6.72915	-3.50589	0.00795612	0.172183	-2.52887
	1379316_at	PML	0.38501	4.60807	3.50227	0.00799853	0.172621	-2.53425
	1384333_at	ACTR2	0.975565	5.76809	3.50134	0.00800952	0.172738	-2.53565
	1391439_at	MICAL3	-1.06754	6.20164	-3.50027	0.00802217	0.172891	-2.53724
	1374182_at	SMARCC1	0.422721	6.7491	3.49182	0.00812236	0.174566	-2.54982
	1390132_at	HMBOX1	-0.590518	7.38675	-3.48933	0.00815215	0.174844	-2.55353
	1370537_at	XRCC6	-0.574332	4.88479	-3.4845	0.00821037	0.17585	-2.56074
	1398319_at	BMP2K	-0.387724	4.17173	-3.48215	0.00823881	0.176216	-2.56424
	1376267_at	SLC16A6	-0.649826	4.81868	-3.47713	0.00829986	0.177355	-2.57172
	1392968_at	PDE4D	-0.410014	7.25162	-3.47641	0.0083087	0.177355	-2.5728
	1392519_at	NKTR	0.834114	4.61371	3.4757	0.00831738	0.177355	-2.57385
	1381850_at	PPP1R12A	0.838503	5.05822	3.47552	0.00831959	0.177355	-2.57412
	1371115_at	PTPRE	-0.388951	5.38255	-3.47504	0.00832548	0.177355	-2.57484
	1384581_at	ACTG1	0.418898	4.51072	3.47497	0.00832626	0.177355	-2.57494
	1383676_at	SFSWAP	-0.490703	6.51958	-3.47362	0.00834294	0.177589	-2.57696
	1385556_at	SZT2	-0.662315	6.28772	-3.47257	0.00835585	0.177742	-2.57853
	1368308_at	MYC	-0.591789	6.94963	-3.47101	0.00837503	0.17789	-2.58085
	1377523_at	SKIDA1	-0.535717	5.47571	-3.47063	0.00837973	0.17789	-2.58142
	1393405_at	XRCC2	-0.365982	4.17678	-3.46793	0.00841306	0.178349	-2.58544
	1391526_at	KIF16B	-0.377037	3.54148	-3.46562	0.00844187	0.178838	-2.5889
	1368221_at	NR3C1	-0.588646	4.30815	-3.46279	0.0084771	0.179239	-2.59312
	1380192_at	AMN1	-0.578851	4.73486	-3.4608	0.00850201	0.179385	-2.59609
	1387907_at	ITPR1	-1.20532	6.14913	-3.46005	0.00851144	0.179438	-2.59721
	1375839_at	UBP1	0.326084	4.6255	3.45925	0.00852146	0.179438	-2.59841
	1388498_at	CCNK	-1.38865	7.81048	-3.45852	0.00853069	0.179438	-2.5995
	1388899_at	MAU2	-0.364002	6.01663	-3.45847	0.00853122	0.179438	-2.59956
	1385967_at	FOXK2	0.589602	5.2548	3.45828	0.00853366	0.179438	-2.59985
	1394218_s_at	ZFPM2	-0.488922	5.05626	-3.45588	0.00856398	0.179954	-2.60345
	1394086_at	SENP7	-1.2854	5.31916	-3.45319	0.00859804	0.180267	-2.60746
	1390949_at	MON2	-0.327356	4.07152	-3.45262	0.00860517	0.180267	-2.6083
	1375956_at	MNAT1	-1.25332	6.08137	-3.45252	0.00860648	0.180267	-2.60846
	1390422_at	PXK	-0.419993	5.51181	-3.45066	0.00863014	0.180267	-2.61124
	1380546_at	FGGY	0.312519	5.04902	3.44837	0.00865936	0.180737	-2.61466
	1379369_at	PRICKLE1	-0.820354	6.64807	-3.44724	0.00867381	0.180795	-2.61635
	1371738_at	ANO10	0.379926	6.33128	3.44336	0.00872364	0.181428	-2.62215
	1388193_at	HIP1	0.567733	6.31197	3.44261	0.00873335	0.181428	-2.62327
	1387904_at	IP6K1	-0.738367	8.60016	-3.43999	0.00876713	0.18181	-2.62718
	1394472_at	RGL1	-0.6423	5.02842	-3.43615	0.00881714	0.182438	-2.63294
	1372211_at	MAFK	-0.752557	5.69884	-3.43524	0.00882893	0.18256	-2.63429
	1388901_at	FKBP5	0.513641	5.12564	3.43404	0.00884463	0.182764	-2.63609
	1377199_at	CBFA2T3	-0.367644	4.52681	-3.4279	0.00892525	0.184043	-2.64528
	1368229_at	GEMIN2	-0.85532	6.03217	-3.42752	0.00893024	0.184043	-2.64584
	1374014_at	NSMAF	-0.906508	5.77956	-3.42227	0.00899987	0.18501	-2.6537
	1388620_at	TADA3	-0.507922	7.29211	-3.41934	0.00903906	0.185318	-2.6581
	1370368_at	CABIN1	-0.379495	6.59007	-3.41928	0.00903975	0.185318	-2.65818
	1384382_at	OSGEPL1	-0.565286	4.89	-3.41626	0.00908025	0.185502	-2.6627
	1371800_at	PHC2	-0.944747	7.86396	-3.41601	0.00908373	0.185502	-2.66309
	1373976_at	PPP6R2	0.58023	7.45743	3.41582	0.00908621	0.185502	-2.66336
	1369345_at	INPP4B	-0.343628	3.64459	-3.41547	0.00909094	0.185502	-2.66389
	1373055_at	TBCEL	-0.944832	5.51455	-3.41517	0.00909503	0.185502	-2.66435
	1368147_at	DUSP1	1.28265	5.54941	3.41506	0.00909647	0.185502	-2.66451
	1377267_at	MAGEE1	-1.74321	8.29281	-3.4133	0.00912019	0.18583	-2.66714
	1384089_at	RABGEF1	-0.493536	4.91164	-3.41174	0.00914134	0.185928	-2.66949
	1373763_at	ZBTB43	-1.36621	6.1864	-3.4115	0.00914448	0.185928	-2.66983
	1372780_at	TMEM53	-0.406721	6.33239	-3.41006	0.00916401	0.186147	-2.67199
	1376800_at	CHN2	-0.508334	6.06728	-3.40862	0.00918359	0.186423	-2.67415
	1373562_at	INTS5	-0.337589	6.07238	-3.40683	0.00920804	0.186676	-2.67684
	1393604_at	GPN3	-0.641448	6.05833	-3.40546	0.00922673	0.18669	-2.67889
	1385711_at	DIMT1	-0.590521	5.87819	-3.40485	0.009235	0.186736	-2.6798
	1376697_at	CHST12	-0.643588	6.02009	-3.40246	0.00926779	0.187277	-2.68338
	1368189_at	DHCR7	-0.89094	8.42399	-3.40036	0.00929674	0.18774	-2.68654
	1380909_at	SLC25A24	-0.427493	3.78041	-3.39842	0.00932349	0.187947	-2.68945
	1373189_at	MKL1	-0.613771	6.13858	-3.39792	0.00933047	0.187947	-2.6902
	1376418_a_at	IARS	-1.29438	8.034	-3.39787	0.00933116	0.187947	-2.69028
	1379652_at	AHCTF1	-0.665792	5.59108	-3.3971	0.00934172	0.188038	-2.69142
	1394031_at	FAM83D	-0.319974	3.87797	-3.39586	0.00935892	0.188209	-2.69328
	1367802_at	SGK1	-1.33661	6.75303	-3.39322	0.00939573	0.188636	-2.69725
	1386296_at	2008-09-01	-0.652138	4.81305	-3.39182	0.00941518	0.188847	-2.69935
	1372066_at	FAM103A1	-0.644079	8.66293	-3.39159	0.00941835	0.188847	-2.69969
	1374441_at	SPRYD4	-0.839557	5.58853	-3.38954	0.00944708	0.189301	-2.70277
	1371367_at	TARDBP	0.649568	8.2678	3.3882	0.00946593	0.189434	-2.70478
	1372060_at	LYSMD4	-0.363659	4.89153	-3.38707	0.00948179	0.189566	-2.70648
	1373843_at	AKAP2	-0.894422	5.18579	-3.38279	0.0095422	0.190053	-2.7129
	1371857_at	KCTD10	-1.0802	7.56405	-3.38253	0.00954586	0.190053	-2.71329
	1382139_at	RFX7	-1.39141	7.66084	-3.3818	0.00955624	0.190053	-2.71439
	1376842_at	DGKH	-1.11565	5.55648	-3.38167	0.00955808	0.190053	-2.71458
	1379971_at	ZC3H6	-1.02253	4.71175	-3.38131	0.00956316	0.190053	-2.71512
	1375527_at	CHD8	-0.646987	8.13271	-3.38127	0.00956374	0.190053	-2.71518
	1367536_at	APIP	-0.319699	6.46368	-3.3811	0.00956619	0.190053	-2.71544
	1374363_at	AIFM3	0.349097	4.73195	3.38082	0.00957018	0.190053	-2.71586
	1372170_at	ACY1	0.436592	6.72793	3.37914	0.00959407	0.190163	-2.71838
	1373229_at	LSM12	0.70634	6.52125	3.37867	0.00960077	0.190175	-2.71909
	1398994_at	TPST2	-0.359874	5.93794	-3.37556	0.00964515	0.190683	-2.72375
	1379556_a_at	GGPS1	-0.602388	4.66296	-3.3755	0.0096461	0.190683	-2.72385
	1383942_at	SNX9	-0.308447	3.83247	-3.37516	0.00965094	0.190683	-2.72436
	1373797_at	HYAL3	-0.536187	6.01495	-3.37317	0.00967957	0.191015	-2.72735
	1392932_at	LENG8	-0.675316	5.15616	-3.37314	0.00968003	0.191015	-2.7274
	1383095_at	FAM208A	-0.799853	6.03075	-3.37113	0.00970884	0.191219	-2.73041
	1387753_s_at	MAGI3	-0.685922	6.39217	-3.37044	0.00971892	0.191297	-2.73146
	1396382_at	NCS1	0.30474	6.16897	3.36968	0.00972988	0.191391	-2.7326
	1386862_at	ANXA5	-1.00516	6.35541	-3.36732	0.00976406	0.191821	-2.73614
	1382825_at	IGDCC3	-0.30266	4.02963	-3.3658	0.00978612	0.191869	-2.73842
	1393625_at	ITSN2	-0.669726	5.32142	-3.36545	0.00979117	0.191869	-2.73894
	1372910_at	USP37	-0.336273	6.53865	-3.36404	0.00981178	0.192142	-2.74107
	1375559_at	TRIP6	-0.41348	5.98595	-3.36245	0.00983501	0.192142	-2.74346
	1368786_a_at	GPR12	-1.23482	6.5546	-3.36238	0.009836	0.192142	-2.74356
	1368055_a_at	LMNA	0.399089	5.85834	3.36146	0.00984953	0.19227	-2.74495
	1392916_at	MAP7	-0.478283	5.21937	-3.35985	0.00987312	0.192504	-2.74737
	1390622_at	CUX2	-0.717222	5.30386	-3.35847	0.00989344	0.192779	-2.74945
	1387179_at	ADCY8	-0.777853	5.1779	-3.35769	0.00990492	0.192784	-2.75062
	1372114_at	FAM53C	-0.85528	7.56115	-3.35607	0.00992878	0.193078	-2.75305
	1373915_at	DMPK	-0.349252	6.50858	-3.35406	0.00995847	0.193259	-2.75607
	1393409_at	STXBP6	0.371115	5.3174	3.35254	0.00998103	0.193516	-2.75836
	1376573_at	RAB34	-0.471079	5.58028	-3.35145	0.00999728	0.19359	-2.76
	1385460_at	WSB2	0.614825	7.93223	3.35061	0.0100098	0.193712	-2.76127
	1389919_at	PARVB	0.33636	4.19397	3.3485	0.0100413	0.19408	-2.76445
	1388847_at	MED15	-0.37404	6.70387	-3.34529	0.0100893	0.194284	-2.76927
	1398062_at	SMAP2	0.733447	5.39127	3.34379	0.010112	0.194599	-2.77153
	1376861_at	MOSPD1	-1.3941	6.06577	-3.3429	0.0101253	0.194699	-2.77287
	1385342_at	TWISTNB	1.50152	5.53869	3.3422	0.0101359	0.194699	-2.77392
	1395696_at	YAE1D1	-0.353406	4.41603	-3.33955	0.010176	0.195107	-2.77791
	1376357_at	ANKIB1	-0.628792	6.94358	-3.33149	0.010299	0.196858	-2.79005
	1372092_at	TRAK2	-1.29354	6.73331	-3.32985	0.0103242	0.196923	-2.79253
	1392610_at	TOPORS	-1.23253	5.90913	-3.32979	0.0103252	0.196923	-2.79262
	1384029_at	XPA	-0.908454	6.05848	-3.32948	0.0103299	0.196923	-2.79308
	1387086_at	CAMLG	-0.82064	8.01478	-3.3288	0.0103404	0.196923	-2.79411
	1388309_at	HMGA1	0.411475	6.34801	3.32804	0.0103521	0.197025	-2.79524
	1388981_at	ARFGAP3	-0.554235	4.99216	-3.32459	0.0104055	0.197595	-2.80045
	1399038_at	USP19	0.734323	5.38466	3.32366	0.01042	0.197595	-2.80186
	1368983_at	HBEGF	-0.323515	4.10576	-3.32365	0.0104201	0.197595	-2.80187
	1368765_at	CLCNKA	0.444719	3.97037	3.32365	0.0104201	0.197595	-2.80187
	1397620_at	SH3RF1	0.466553	4.26531	3.32153	0.0104532	0.197785	-2.80507
	1375425_at	IFT20	-0.708568	7.85827	-3.32125	0.0104575	0.197785	-2.80548
	1388170_at	KCTD1	-0.541071	6.30809	-3.3202	0.010474	0.197817	-2.80707
	1376235_at	STRN	-1.07123	6.65117	-3.32004	0.0104764	0.197817	-2.8073
	1390430_at	NR1D2	-0.75318	4.82938	-3.31954	0.0104843	0.197838	-2.80807
	1398944_at	ACIN1	-0.552742	7.68258	-3.31916	0.0104902	0.197838	-2.80864
	1371890_at	RERE	-1.65781	7.37714	-3.31693	0.0105252	0.198257	-2.812
	1398575_at	ZBTB5	-1.05452	6.34374	-3.3116	0.0106092	0.19935	-2.82003
	1389197_at	POGLUT1	-0.981116	6.17565	-3.31113	0.0106167	0.19935	-2.82075
	1376684_at	DLGAP5	-0.301414	5.21765	-3.31104	0.0106181	0.19935	-2.82088
	1388597_at	MYBPC3	0.329725	5.46263	3.30945	0.0106433	0.199636	-2.82327
	1377857_at	TMEM196	-0.431103	3.89744	-3.30769	0.0106714	0.199834	-2.82593
	1393346_at	CCDC125	-1.49594	5.62626	-3.30716	0.0106798	0.199834	-2.82673
	1391053_at	DUS3L	0.519316	4.55653	3.30511	0.0107126	0.199834	-2.82982
	1374587_at	TMTC3	-0.580048	4.89968	-3.30398	0.0107307	0.199834	-2.83153
	1374126_at	GPR137B	-0.854676	5.06375	-3.3025	0.0107544	0.199834	-2.83376
	1372848_at	TMEM179	-0.384306	6.33059	-3.3025	0.0107545	0.199834	-2.83377
	1382120_at	EPC2	-0.617351	6.23211	-3.30152	0.0107702	0.199834	-2.83524
	1385053_at	EPHA3	-1.20654	6.89366	-3.30127	0.0107742	0.199834	-2.83562
	1389323_at	WDR61	-0.908601	8.41491	-3.30116	0.010776	0.199834	-2.83578
	1373459_at	STK11IP	-0.448743	6.2177	-3.29808	0.0108257	0.200278	-2.84043
	1376929_at	TPM3	0.438815	4.3214	3.29747	0.0108355	0.200341	-2.84135
	1382779_at	HACE1	-1.53727	5.61458	-3.29554	0.0108668	0.200563	-2.84426
	1391537_at	SERTAD4	-1.16349	6.83874	-3.29418	0.010889	0.200814	-2.84631
	1385526_at	ATG5	-0.427749	6.67275	-3.29391	0.0108934	0.200814	-2.84672
	1395502_at	PPP2R5D	0.300344	5.64584	3.29331	0.0109032	0.200875	-2.84763
	1390122_at	NFYA	-1.2929	6.78071	-3.29045	0.01095	0.200983	-2.85196
	1389493_at	ABTB1	-0.549427	5.60143	-3.29027	0.0109529	0.200983	-2.85222
	1393424_at	RSPO1	0.427386	4.21792	3.29022	0.0109538	0.200983	-2.8523
	1390481_a_at	UBE2T	-0.489219	4.26291	-3.29001	0.0109571	0.200983	-2.85261
	1376755_at	RARB	-0.506997	4.48089	-3.28978	0.0109609	0.200983	-2.85296
	1387260_at	KLF4	0.805433	4.19075	3.28742	0.0109997	0.201307	-2.85653
	1381217_at	TRMT6	0.465079	4.71144	3.28669	0.0110118	0.201307	-2.85764
	1394571_at	FAM227A	-0.756946	5.4687	-3.28664	0.0110126	0.201307	-2.85771
	1389434_at	BBS9	-0.396664	5.7856	-3.28633	0.0110176	0.201307	-2.85817
	1374505_at	LYRM5	-0.560539	5.94438	-3.28565	0.0110289	0.201307	-2.8592
	1397648_at	FRS2	0.437298	3.73352	3.2843	0.0110511	0.201307	-2.86124
	1383226_at	ZFX	-0.465316	4.23416	-3.28403	0.0110556	0.201307	-2.86164
	1367655_at	TMSB10	0.285471	11.4608	3.28389	0.0110579	0.201307	-2.86186
	1387161_at	SLC1A6	0.354232	4.19464	3.28279	0.0110761	0.201436	-2.86351
	1372463_at	FCHO2	-1.77862	6.49246	-3.28223	0.0110854	0.201452	-2.86436
	1389464_at	LNX1	-0.497401	5.50513	-3.28196	0.0110899	0.201452	-2.86477
	1385050_at	ZNF292	-0.495849	5.79835	-3.28108	0.0111046	0.201601	-2.86611
	1381893_at	TBC1D32	0.317237	4.38879	3.27922	0.0111356	0.201927	-2.86892
	1374192_at	BSN	-0.395129	8.83622	-3.27689	0.0111744	0.202513	-2.87243
	1384464_at	SCAP	0.387819	4.24115	3.27237	0.0112503	0.203414	-2.87926
	1393085_at	MITD1	-0.44356	5.20462	-3.27119	0.0112703	0.203657	-2.88105
	1373940_at	NCK1	-1.18968	5.22015	-3.26816	0.0113215	0.204346	-2.88563
	1386547_at	TANC2	0.323256	3.88843	3.26682	0.0113442	0.204519	-2.88766
	1389791_at	CLN8	-0.953247	6.64321	-3.26524	0.0113713	0.204526	-2.89006
	1388801_at	PRR14L	-1.14105	6.39029	-3.26501	0.0113752	0.204526	-2.89041
	1373962_at	USP32	-1.17322	6.83095	-3.26445	0.0113847	0.204526	-2.89125
	1394510_at	METTL15	-0.372726	3.97387	-3.2641	0.0113906	0.204526	-2.89177
	1384475_at	POC1B	-0.352504	4.79453	-3.2641	0.0113907	0.204526	-2.89178
	1377670_at	PCF11	-1.58024	6.22279	-3.26277	0.0114134	0.204816	-2.89379
	1388669_at	SF3A3	-0.714113	7.15945	-3.26178	0.0114303	0.204882	-2.89528
	1395702_at	EIF4G1	0.750245	5.72499	3.26091	0.0114453	0.205033	-2.8966
	1374659_at	ARPP21	-1.62756	7.83795	-3.2581	0.0114935	0.205779	-2.90085
	1385030_at	WHSC1L1	-0.650296	4.5428	-3.25593	0.011531	0.205857	-2.90413
	1374454_at	PCMTD2	-1.39783	5.55755	-3.25361	0.0115713	0.206295	-2.90765
	1384589_at	SPATA2L	0.387542	5.25069	3.25323	0.0115778	0.206295	-2.90822
	1398956_at	NSD1	-0.896955	7.85304	-3.25215	0.0115966	0.206311	-2.90986
	1389046_at	CNNM4	-0.470409	5.73252	-3.25182	0.0116024	0.206311	-2.91036
	1382353_at	TAF1B	-0.42363	4.89037	-3.25003	0.0116336	0.20654	-2.91306
	1379510_at	KCNQ5	-1.31253	7.11218	-3.24888	0.0116537	0.206742	-2.91481
	1382075_at	MED25	-0.327657	6.44919	-3.24636	0.0116978	0.207081	-2.91862
	1396552_s_at	TENM2	0.732753	5.19763	3.2448	0.0117253	0.207081	-2.92098
	1380811_at	PTPN4	-1.41734	5.93643	-3.24449	0.0117307	0.207081	-2.92145
	1374776_at	VASH2	-1.16428	7.76949	-3.24289	0.011759	0.207309	-2.92388
	1370190_at	H3F3B	-0.475649	11.3486	-3.24168	0.0117804	0.207499	-2.92571
	1377717_at	PPP4R3A	0.319369	4.55789	3.24152	0.0117831	0.207499	-2.92595
	1367537_at	EIF4ENIF1	-0.667703	6.44268	-3.23951	0.0118188	0.207614	-2.929
	1394970_at	CARS	0.316658	4.37503	3.2393	0.0118225	0.207614	-2.92931
	1389911_at	METRNL	-0.481071	5.14152	-3.2368	0.011867	0.208069	-2.9331
	1379367_at	FAM213B	0.358351	7.24109	3.23669	0.011869	0.208069	-2.93327
	1394414_at	YIPF4	-1.437	5.40116	-3.23608	0.0118798	0.208107	-2.93419
	1388733_at	BFAR	-0.788727	5.61305	-3.23339	0.0119279	0.208643	-2.93827
	1372216_at	CYB561D1	-0.657765	4.84678	-3.23295	0.0119358	0.208643	-2.93893
	1367803_at	NUP54	-0.466883	5.58216	-3.23254	0.0119431	0.208643	-2.93955
	1382085_at	MTERF4	-0.657148	5.66363	-3.2325	0.0119438	0.208643	-2.93961
	1391218_at	FAM76B	-1.4544	6.07367	-3.22937	0.0120001	0.209114	-2.94435
	1383093_at	MEF2A	-1.56686	7.00478	-3.22839	0.012018	0.209265	-2.94585
	1380054_at	PHACTR3	0.358427	4.84181	3.22534	0.0120732	0.209874	-2.95047
	1370510_a_at	ARNTL	-0.466637	5.50931	-3.22285	0.0121184	0.210153	-2.95424
	1384139_at	GJC1	-0.941885	7.31369	-3.22271	0.012121	0.210153	-2.95445
	1379323_at	TMEM203	-0.643746	7.05787	-3.2226	0.012123	0.210153	-2.95462
	1376409_at	RAB23	-0.462577	5.4323	-3.21992	0.0121719	0.210546	-2.95868
	1373907_at	TRAPPC4	-0.67396	8.60683	-3.21977	0.0121746	0.210546	-2.9589
	1396521_at	STARD4	0.81809	5.13093	3.21971	0.0121757	0.210546	-2.95899
	1389405_at	CHD9	-1.21644	6.26194	-3.2181	0.0122052	0.210546	-2.96144
	1371608_at	MRPS34	0.431167	7.32188	3.2179	0.012209	0.210546	-2.96175
	1390933_a_at	TRMT10B	-1.31047	6.21359	-3.21599	0.0122442	0.210705	-2.96464
	1383794_at	NDNF	-0.402381	4.53928	-3.21501	0.0122622	0.210705	-2.96613
	1370856_at	ACTA2	0.374698	3.97326	3.21472	0.0122675	0.210705	-2.96656
	1384628_at	IYD	0.419682	3.97556	3.21452	0.0122713	0.210705	-2.96688
	1382140_at	THOC2	-0.59648	4.66993	-3.21445	0.0122725	0.210705	-2.96697
	1379182_at	TRERF1	-0.303792	4.08204	-3.21351	0.0122898	0.210779	-2.9684
	1371713_at	ABL1	-0.490545	5.55957	-3.20995	0.012356	0.211385	-2.97381
	1372557_at	ARL6	-1.58596	7.27383	-3.20916	0.0123706	0.211385	-2.975
	1390865_at	CADPS2	-0.45708	6.35518	-3.20876	0.0123781	0.211385	-2.97561
	1383117_at	PXMP4	-0.80762	7.68251	-3.20842	0.0123844	0.211385	-2.97612
	1370907_at	ST6GAL1	-1.57107	6.37393	-3.20769	0.012398	0.2115	-2.97723
	1377689_at	KNTC1	-0.505858	5.37256	-3.20729	0.0124055	0.211512	-2.97783
	1384968_at	SH3BP2	-0.297645	5.0873	-3.20671	0.0124163	0.211581	-2.97872
	1385102_at	CCDC127	-0.512095	4.55128	-3.20543	0.0124402	0.211653	-2.98066
	1387881_at	KCNV1	-0.517984	4.36631	-3.20514	0.0124458	0.211653	-2.9811
	1372436_at	TPD52L2	-0.321488	7.10996	-3.20332	0.0124798	0.211851	-2.98386
	1388974_at	SRP19	-0.68529	9.41154	-3.19944	0.012553	0.212977	-2.98975
	1374877_at	TIMM50	0.360347	6.66471	3.19782	0.0125837	0.213109	-2.99221
	1383134_at	CARS2	-0.31493	5.32433	-3.19773	0.0125854	0.213109	-2.99235
	1387369_at	EXOC6	-0.396895	5.41666	-3.19699	0.0125994	0.213182	-2.99346
	1375024_at	TYW3	-0.635978	5.75579	-3.19433	0.01265	0.213804	-2.9975
	1370959_at	COL3A1	0.343833	3.94489	3.19398	0.0126568	0.213804	-2.99804
	1374022_at	GRAMD1B	-0.504179	6.73452	-3.19059	0.0127215	0.214636	-3.00318
	1374794_at	KIF15	-0.763749	5.26473	-3.18789	0.0127734	0.215263	-3.00728
	1379476_at	NUP35	-1.2468	6.38357	-3.18675	0.0127953	0.215326	-3.00901
	1374632_at	JMJD6	-0.452865	6.21334	-3.18596	0.0128108	0.215353	-3.01023
	1393276_at	MED31	-1.35742	8.00045	-3.18468	0.0128354	0.215649	-3.01216
	1397750_at	RPS6KA3	-1.64007	6.39671	-3.18242	0.0128794	0.215891	-3.0156
	1376704_a_at	NDNL2	-0.813491	3.77651	-3.18225	0.0128826	0.215891	-3.01586
	1373748_at	PDZRN3	-0.781496	6.92292	-3.18208	0.0128858	0.215891	-3.01611
	1367936_at	STK10	-0.366503	4.30096	-3.18194	0.0128887	0.215891	-3.01633
	1398453_at	KLHL36	-0.287027	4.73953	-3.18072	0.0129123	0.215897	-3.01817
	1383949_at	MED13L	-2.00676	7.26287	-3.17849	0.0129559	0.216388	-3.02157
	1373510_at	VAMP1	-0.400886	4.97945	-3.17607	0.0130033	0.216715	-3.02525
	1386995_at	BTG2	0.818184	6.54062	3.17405	0.013043	0.216912	-3.02832
	1391601_at	LRRN2	-0.597077	7.6595	-3.17169	0.0130894	0.21725	-3.03189
	1375677_at	TOB2	-0.391721	5.65745	-3.17163	0.0130908	0.21725	-3.032
	1388923_at	HAUS8	-0.422137	5.49484	-3.17024	0.0131181	0.217579	-3.0341
	1388730_at	CDC42EP4	-1.18336	7.46619	-3.16932	0.0131365	0.217767	-3.03551
	1371529_at	RIPK1	-0.404216	5.00541	-3.16777	0.0131672	0.217946	-3.03786
	1377766_at	EDRF1	-0.614126	4.5975	-3.16643	0.0131938	0.217946	-3.03989
	1380060_at	TOP1MT	0.410406	4.46459	3.1663	0.0131965	0.217946	-3.0401
	1372489_at	SLMAP	-1.15015	6.78875	-3.16581	0.0132063	0.217946	-3.04084
	1377869_at	NOCT	-1.16225	5.8941	-3.16465	0.0132294	0.218146	-3.04261
	1372822_at	ALKBH5	-0.834026	6.89863	-3.16266	0.0132693	0.218588	-3.04564
	1377694_at	LUC7L3	-1.47484	6.7784	-3.16261	0.0132703	0.218588	-3.04571
	1374622_at	AMOT	-1.00134	5.25938	-3.16164	0.0132897	0.218674	-3.04718
	1377171_at	LZTS1	-0.58029	6.60723	-3.16147	0.013293	0.218674	-3.04743
	1388667_at	MAN2A1	-0.321503	4.14093	-3.1597	0.0133288	0.21897	-3.05013
	1376201_at	METTL16	-0.437314	5.76801	-3.15834	0.013356	0.219302	-3.05219
	1373516_at	RRP1B	-0.503997	6.15292	-3.15654	0.0133925	0.219585	-3.05494
	1388453_at	MYADM	-0.602982	4.60611	-3.15644	0.0133944	0.219585	-3.05508
	1384068_at	CKAP2	-0.464869	4.82011	-3.1557	0.0134096	0.219718	-3.05622
	1398574_a_at	CDK13	-0.352767	5.29667	-3.15428	0.0134382	0.219828	-3.05837
	1381526_at	PARD6A	0.431984	7.19887	3.15418	0.0134404	0.219828	-3.05853
	1374624_at	GALNT11	-0.772448	6.53604	-3.15285	0.0134673	0.220085	-3.06055
	1397617_at	KDM5A	-0.523478	4.81569	-3.15134	0.0134981	0.220356	-3.06284
	1376486_at	SH3GLB2	0.478438	7.1338	3.1509	0.0135072	0.220371	-3.06352
	1388418_at	BCL9	-1.06721	6.97308	-3.14939	0.0135381	0.220374	-3.06582
	1378204_at	PRRC1	-0.330249	3.98111	-3.14913	0.0135434	0.220374	-3.06621
	1373994_at	APLF	-0.31001	4.99362	-3.14886	0.0135488	0.220374	-3.06662
	1373376_at	SUN1	-0.423111	6.97677	-3.14686	0.01359	0.220655	-3.06967
	1372251_at	RBM5	-0.939712	9.44514	-3.1463	0.0136016	0.220655	-3.07052
	1373719_at	MAP4K3	-0.778703	7.74866	-3.14554	0.013617	0.220706	-3.07167
	1377436_at	GPATCH1	-0.317782	6.16945	-3.14519	0.0136242	0.220706	-3.0722
	1389996_at	NEK1	-1.37206	6.12706	-3.14472	0.0136341	0.220721	-3.07293
	1396356_at	ELK4	0.357869	4.59192	3.14387	0.0136515	0.220889	-3.07421
	1399001_at	SFR1	-1.16726	8.04494	-3.14246	0.0136806	0.22099	-3.07635
	1375532_at	ID2	-1.3026	9.71006	-3.14207	0.0136888	0.22099	-3.07696
	1383128_at	FAM69A	-0.353828	4.12127	-3.1409	0.0137129	0.22099	-3.07873
	1374905_at	TXLNA	-0.843303	5.39611	-3.14048	0.0137217	0.22099	-3.07937
	1384153_at	JAKMIP2	-0.515396	5.05275	-3.13985	0.0137347	0.221085	-3.08033
	1368086_a_at	LSS	0.341381	6.18941	3.13793	0.0137748	0.221572	-3.08326
	1380557_at	BCKDHA	-0.394777	4.33659	-3.13772	0.0137792	0.221572	-3.08358
	1373549_at	DDX10	-0.740475	6.28572	-3.13488	0.0138385	0.222325	-3.0879
	1391661_at	GK	-0.387159	4.10371	-3.1347	0.0138423	0.222325	-3.08818
	1389011_at	NSMCE2	-0.287736	6.35975	-3.13281	0.013882	0.22265	-3.09106
	1396912_at	MED20	0.453169	3.95172	3.13114	0.0139172	0.222897	-3.0936
	1372115_at	UBR2	-1.2088	6.6542	-3.1311	0.0139179	0.222897	-3.09365
	1386016_at	HSPB11	-0.610862	5.87673	-3.12902	0.0139617	0.223352	-3.09682
	1375493_at	VANGL2	-0.361989	6.93988	-3.12802	0.013983	0.223578	-3.09835
	1388745_at	SEMA4A	-0.677653	6.05213	-3.12679	0.014009	0.223648	-3.10022
	1389522_at	PLEKHA6	-0.344163	5.87325	-3.12613	0.0140232	0.223759	-3.10123
	1397171_at	RNFT2	0.49281	4.86536	3.12422	0.0140637	0.224176	-3.10414
	1390490_at	MLLT1	0.287631	6.9567	3.1145	0.0142724	0.226708	-3.11895
	1379015_at	FOXJ2	0.31103	4.39133	3.11444	0.0142736	0.226708	-3.11903
	1373466_at	CAST	-0.457683	4.05482	-3.11138	0.0143401	0.227301	-3.12371
	1391713_at	TMEM245	0.417655	4.54215	3.1102	0.0143657	0.227418	-3.1255
	1371479_at	METTL7A	-0.343584	5.32314	-3.11003	0.0143695	0.227418	-3.12576
	1390050_at	GOLM1	-0.758552	6.65098	-3.10746	0.0144255	0.228057	-3.12967
	1389403_at	BMP7	0.348935	4.60394	3.10684	0.0144392	0.228057	-3.13063
	1393021_at	KLHL15	-0.452893	4.03973	-3.10605	0.0144564	0.228214	-3.13183
	1369615_at	RAP2A	0.717372	6.04379	3.10554	0.0144676	0.228275	-3.13261
	1374724_at	MAPK4	-0.327335	6.56728	-3.1052	0.0144751	0.228277	-3.13313
	1368290_at	CYR61	0.274895	3.503	3.10347	0.014513	0.228635	-3.13576
	1371745_at	CWC15	-0.43984	8.82498	-3.10325	0.0145179	0.228635	-3.13609
	1390480_at	KIF13A	-0.605731	6.2951	-3.10265	0.0145313	0.228635	-3.13702
	1398981_at	TRIAP1	-0.799673	7.90481	-3.10251	0.0145342	0.228635	-3.13722
	1382466_at	SNRNP48	-0.765951	5.54294	-3.1025	0.0145346	0.228635	-3.13725
	1387804_at	TRIM63	0.287619	3.47311	3.10165	0.0145532	0.228811	-3.13853
	1369906_s_at	MCFD2	-1.14257	6.84412	-3.10042	0.0145805	0.22904	-3.14041
	1376575_at	TWSG1	-1.36186	7.15743	-3.09961	0.0145985	0.229176	-3.14165
	1374390_at	UQCC3	-0.331284	6.66159	-3.09666	0.014664	0.229856	-3.14615
	1385899_at	TRIM16	-0.420929	3.84791	-3.09225	0.0147624	0.231167	-3.15288
	1378318_at	WDR53	-0.310902	5.32799	-3.09163	0.0147764	0.231254	-3.15383
	1387732_at	MTERF1	-0.949609	7.12544	-3.09085	0.0147939	0.231254	-3.15501
	1371991_at	FAM214B	-0.74991	6.88062	-3.09083	0.0147943	0.231254	-3.15505
	1373669_at	GNPDA2	-0.470737	3.69875	-3.09067	0.0147977	0.231254	-3.15528
	1389784_at	POGZ	-0.596228	5.78681	-3.08996	0.0148137	0.231271	-3.15636
	1390825_at	SLC35B3	-0.51899	6.15974	-3.08796	0.0148589	0.231612	-3.15942
	1370411_at	TRPC1	-0.559935	5.1896	-3.08793	0.0148596	0.231612	-3.15947
	1371664_at	PXN	-0.370886	5.4858	-3.08769	0.014865	0.231612	-3.15983
	1378738_at	KCNAB1	-0.868962	4.80281	-3.08729	0.0148739	0.231629	-3.16044
	1390001_at	RHOBTB2	0.459391	5.15254	3.0868	0.014885	0.231636	-3.16119
	1376340_a_at	TSSC4	-0.279879	7.25704	-3.08638	0.0148946	0.231636	-3.16183
	1369409_at	NAB1	0.463996	4.97359	3.08629	0.0148967	0.231636	-3.16197
	1398809_at	NDE1	-0.292092	4.70424	-3.08452	0.0149367	0.231938	-3.16467
	1386435_at	TFAP4	-0.794121	4.81246	-3.08428	0.0149422	0.231938	-3.16504
	1372519_at	NUP93	0.328379	6.38927	3.08379	0.0149534	0.231938	-3.16579
	1375096_at	ZDHHC18	0.479144	5.70463	3.08199	0.0149943	0.232164	-3.16853
	1373383_at	MTERF3	-1.15271	6.59013	-3.08183	0.0149978	0.232164	-3.16877
	1379041_at	PIK3CA	-0.961847	8.26371	-3.08067	0.0150242	0.232272	-3.17054
	1384252_at	TEX30	-0.636832	4.51	-3.08	0.0150396	0.232272	-3.17157
	1388523_at	TXNDC12	-1.01842	6.75073	-3.07856	0.0150726	0.232364	-3.17376
	1389537_at	TCOF1	-0.364185	6.09746	-3.07839	0.0150765	0.232364	-3.17402
	1382220_at	IGF2BP2	-0.359552	6.46702	-3.07813	0.0150825	0.232364	-3.17443
	1397697_at	EIF4A2	1.05535	4.83629	3.07617	0.0151275	0.232896	-3.17742
	1389248_at	GALK1	0.463047	7.22144	3.0748	0.0151589	0.233264	-3.1795
	1391212_at	TCEAL1	-1.67297	7.01611	-3.07225	0.0152179	0.233972	-3.1834
	1390812_a_at	RERG	-0.259311	4.12721	-3.07216	0.0152199	0.233972	-3.18353
	1382212_at	EBF1	0.281797	3.75579	3.07149	0.0152353	0.233977	-3.18455
	1388983_at	EMC7	-0.793297	8.64878	-3.07095	0.0152481	0.234026	-3.18539
	1399167_a_at	GAB1	-0.769049	6.53693	-3.07071	0.0152536	0.234026	-3.18575
	1387080_at	SMC3	-0.776342	8.49406	-3.06987	0.015273	0.234209	-3.18703
	1377458_at	SORL1	0.365602	5.83651	3.06938	0.0152844	0.234267	-3.18778
	1367539_at	GTF2A1	-1.76308	6.83968	-3.06877	0.0152985	0.234284	-3.1887
	1389346_at	ADNP	-0.51976	7.74083	-3.06629	0.0153565	0.234795	-3.1925
	1370544_at	EML2	-0.557681	5.35106	-3.06628	0.0153565	0.234795	-3.19251
	1390876_at	PPIP5K1	-0.40332	4.42836	-3.06482	0.0153907	0.235202	-3.19474
	1370407_at	PCYOX1	-1.52426	6.54602	-3.06398	0.0154106	0.235389	-3.19603
	1382083_at	COCH	-0.478322	4.09377	-3.06286	0.0154368	0.235617	-3.19774
	1393581_at	ASPM	-0.798677	5.25155	-3.05924	0.0155221	0.236512	-3.20327
	1393051_at	ARMCX1	-1.26761	5.14781	-3.05808	0.0155493	0.236774	-3.20503
	1384863_at	CPNE7	0.364619	5.3992	3.0577	0.0155584	0.236774	-3.20562
	1367515_at	CNOT7	-1.41277	6.94922	-3.05722	0.0155697	0.236774	-3.20635
	1384214_a_at	CCNT2	-0.899729	4.7555	-3.0553	0.0156153	0.237175	-3.20928
	1373197_at	ZNFX1	-0.362459	4.84233	-3.05515	0.015619	0.237175	-3.20952
	1374280_at	CBLN2	-0.441864	5.93749	-3.05398	0.0156468	0.237414	-3.2113
	1383631_at	STT3B	0.505728	5.40744	3.05308	0.0156681	0.237573	-3.21267
	1379278_at	INTS9	-0.497284	6.15621	-3.05276	0.0156758	0.237575	-3.21317
	1369182_at	F3	-0.418534	4.25834	-3.05227	0.0156876	0.237582	-3.21392
	1389289_at	EWSR1	0.317739	8.2169	3.05196	0.0156948	0.237582	-3.21438
	1371970_at	FAM111A	-0.522761	3.80601	-3.05178	0.0156992	0.237582	-3.21466
	1373576_at	CNOT6	-1.64129	7.89271	-3.05098	0.0157185	0.237696	-3.21589
	1367903_at	HMOX2	-0.680909	6.37513	-3.05047	0.0157305	0.237707	-3.21666
	1380331_at	FAM181B	0.69051	4.44586	3.05005	0.0157406	0.237745	-3.2173
	1372526_at	FLCN	-1.0122	7.57813	-3.0485	0.0157779	0.238193	-3.21968
	1395488_at	MSH3	-0.350557	4.92968	-3.04502	0.0158616	0.238993	-3.22499
	1376690_at	MED21	-0.828771	6.46073	-3.0395	0.0159956	0.240196	-3.23343
	1368327_at	SLC12A9	0.308993	4.98808	3.03875	0.0160138	0.240354	-3.23457
	1393439_a_at	ANKH	-1.41085	6.50591	-3.0382	0.0160273	0.240441	-3.23542
	1374911_at	OSER1	-0.587495	6.01591	-3.03754	0.0160435	0.240451	-3.23643
	1381469_a_at	GIGYF1	-0.511058	6.55925	-3.03696	0.0160577	0.240548	-3.23732
	1390611_at	GBF1	0.260105	3.72893	3.03466	0.0161139	0.241055	-3.24082
	1393239_at	MTFR1	-0.872744	5.26578	-3.03378	0.0161356	0.241055	-3.24217
	1390638_at	EPHA4	-1.57672	7.26984	-3.03359	0.0161403	0.241055	-3.24246
	1376766_at	FMNL1	0.376313	5.25233	3.03337	0.0161458	0.241055	-3.2428
	1399089_at	SLC38A6	-0.333125	4.51658	-3.03178	0.0161849	0.241151	-3.24523
	1372090_at	MAX	-0.691804	8.88542	-3.03169	0.0161871	0.241151	-3.24537
	1377692_at	PPP1R21	-0.916935	7.26486	-3.03153	0.016191	0.241151	-3.24561
	1373952_at	PRKAG2	-0.561398	6.15143	-3.03081	0.0162088	0.241236	-3.24671
	1389372_at	DENND4C	-0.515573	5.59878	-3.03068	0.0162122	0.241236	-3.24692
	1372363_at	POLR2H	-0.568679	7.13858	-3.02964	0.0162378	0.241289	-3.2485
	1388609_at	PLEKHM2	-0.551435	6.33014	-3.02959	0.0162391	0.241289	-3.24858
	1379092_at	KCNA2	-0.526944	6.10264	-3.02831	0.0162708	0.241434	-3.25054
	1391044_s_at	LIME1	0.428328	5.6932	3.02826	0.0162721	0.241434	-3.25062
	1376592_at	MCEE	-0.470371	6.19144	-3.0266	0.0163132	0.241699	-3.25315
	1378103_at	PWWP2A	-0.889585	6.29611	-3.02365	0.0163869	0.242675	-3.25767
	1373182_at	CLDN12	-0.373014	5.93068	-3.0232	0.016398	0.242724	-3.25835
	1396642_at	USP34	0.350739	4.38855	3.02125	0.0164469	0.243311	-3.26134
	1387475_at	ADARB2	0.286674	3.9906	3.02086	0.0164568	0.243311	-3.26194
	1383307_at	TMEM186	-0.384719	6.44405	-3.01894	0.016505	0.243727	-3.26487
	1389195_at	DFFA	-0.500062	6.50553	-3.01743	0.0165431	0.244058	-3.26719
	1386829_at	MAP3K10	0.412208	3.91712	3.01679	0.0165593	0.24418	-3.26816
	1387587_at	FASLG	0.334143	3.93897	3.0159	0.0165817	0.24428	-3.26952
	1388445_at	ANXA11	-0.390349	4.44521	-3.01516	0.0166004	0.244323	-3.27065
	1397233_at	DCLK3	-0.301529	3.57509	-3.01435	0.0166211	0.244512	-3.2719
	1382493_at	CENPF	-0.553331	5.50669	-3.01236	0.0166715	0.244862	-3.27493
	1384220_at	TBCC	-0.450953	6.16121	-3.01113	0.0167028	0.244862	-3.27681
	1372956_at	GPANK1	-0.562877	5.81524	-3.01038	0.0167221	0.244862	-3.27797
	1398573_at	ZKSCAN3	-1.16774	5.89396	-3.01029	0.0167243	0.244862	-3.2781
	1388906_at	TNS3	-0.57371	5.7964	-3.01026	0.0167252	0.244862	-3.27816
	1375929_at	MNT	-0.888192	7.1933	-3.01	0.0167318	0.244862	-3.27856
	1389259_at	ZCCHC8	-0.688305	5.6444	-3.00932	0.0167492	0.244862	-3.2796
	1395779_at	CCDC88A	-1.14476	6.89409	-3.00909	0.0167551	0.244862	-3.27995
	1368204_at	LIG1	0.303763	7.05683	3.00785	0.0167868	0.245211	-3.28184
	1375645_at	SZRD1	0.383394	5.72842	3.00713	0.0168052	0.245364	-3.28294
	1369949_at	BCAM	0.41946	5.24556	3.00676	0.0168148	0.245389	-3.28351
	1379574_at	LEMD3	-0.496671	5.1567	-3.00483	0.0168643	0.245996	-3.28646
	1388897_at	WDR5	-0.579379	6.97591	-3.00336	0.0169022	0.246201	-3.28871
	1391536_at	MIOS	-0.37771	4.93977	-3.00312	0.0169084	0.246201	-3.28907
	1369377_at	HCRTR2	-0.331338	3.58863	-3.00266	0.0169203	0.246201	-3.28978
	1377701_at	ZMYM6	-0.692434	6.46155	-3.00233	0.0169288	0.246201	-3.29029
	1391216_at	ZBTB49	-0.411034	5.66537	-3.00209	0.016935	0.246201	-3.29065
	1384553_at	NAA25	0.320288	4.8731	3.00183	0.0169417	0.246201	-3.29105
	1382271_at	RPS6KA5	-0.477686	4.41154	-3.00005	0.0169878	0.24664	-3.29377
	1384015_at	CLASP1	0.391742	5.54823	2.99915	0.0170114	0.246805	-3.29516
	1383212_at	PSD3	-0.912948	8.7737	-2.99815	0.0170374	0.246934	-3.29669
	1378086_at	HHIPL1	0.292322	4.74488	2.99805	0.0170398	0.246934	-3.29683
	1398372_at	RMND5B	-0.507148	5.77146	-2.99737	0.0170575	0.247076	-3.29788
	1369137_at	CHRNE	0.318218	4.40628	2.99667	0.0170758	0.247115	-3.29895
	1393155_at	PLK3	0.329467	4.37693	2.9965	0.0170802	0.247115	-3.29921
	1386632_at	TMEM55A	-0.642345	6.06679	-2.9958	0.0170986	0.247115	-3.30029
	1383506_at	BCL11A	-0.420007	8.61534	-2.99571	0.0171009	0.247115	-3.30042
	1387552_at	DLGAP2	0.312182	3.73717	2.99566	0.0171022	0.247115	-3.3005
	1372752_at	TSPAN4	0.438222	5.8007	2.99544	0.0171079	0.247115	-3.30083
	1384882_at	HECTD2	-1.03768	4.52858	-2.99228	0.0171908	0.247967	-3.30567
	1368645_at	PTPN1	-0.348237	6.10277	-2.99139	0.0172143	0.248076	-3.30704
	1398833_at	MBTPS1	-0.684105	6.51624	-2.98965	0.0172601	0.248497	-3.3097
	1373996_at	NATD1	-0.69976	6.17617	-2.98937	0.0172675	0.248497	-3.31013
	1373086_at	PCIF1	0.87467	7.11399	2.98806	0.0173022	0.248741	-3.31214
	1389903_at	PTTG1IP	-0.308814	7.52159	-2.98685	0.0173341	0.248741	-3.31399
	1370381_at	PNRC1	-1.42427	7.72915	-2.98676	0.0173363	0.248741	-3.31412
	1368063_a_at	YTHDC1	-1.00232	8.76768	-2.98675	0.0173368	0.248741	-3.31414
	1367979_s_at	CYP51A1	0.480625	10.2015	2.98661	0.0173405	0.248741	-3.31436
	1392893_a_at	NACC2	-0.538807	5.13093	-2.98619	0.0173516	0.248766	-3.315
	1382931_at	ARL4A	-0.84702	5.71195	-2.98436	0.0174003	0.249025	-3.31781
	1399120_at	TRMT5	-0.744943	6.27618	-2.98266	0.0174456	0.249372	-3.32041
	1377911_at	OSBPL8	-1.66182	7.01813	-2.98224	0.0174566	0.249372	-3.32104
	1370286_at	SLC38A2	-0.896504	7.88169	-2.98162	0.0174733	0.249496	-3.322
	1367657_at	BTG1	-0.812665	10.3442	-2.98125	0.0174833	0.249523	-3.32257
	1369242_at	PAX6	-0.750662	4.84634	-2.98086	0.0174935	0.249556	-3.32316
	1378353_at	SETDB1	0.483675	4.26237	2.97866	0.0175527	0.250055	-3.32654
	1397631_at	USP8	0.257432	4.14774	2.97679	0.0176029	0.250588	-3.3294
	1389620_at	SUV420H2	-0.292582	5.55165	-2.97666	0.0176062	0.250588	-3.32959
	1368851_at	ETS1	-0.409727	3.91	-2.97528	0.0176436	0.250776	-3.33171
	1372396_at	SWSAP1	-0.891146	6.64758	-2.97317	0.0177005	0.251134	-3.33494
	1372631_at	TK1	0.338973	5.55149	2.97315	0.0177011	0.251134	-3.33497
	1398899_at	POLR2C	-0.555235	7.9243	-2.97197	0.0177332	0.251475	-3.33678
	1392818_at	GAS5	1.25968	7.57392	2.9698	0.0177921	0.251852	-3.3401
	1389069_at	RNF8	-0.557661	6.53512	-2.96965	0.0177963	0.251852	-3.34034
	1390859_at	N4BP1	0.376483	4.41194	2.9695	0.0178003	0.251852	-3.34056
	1387064_at	PEX2	-0.552029	5.10989	-2.96844	0.0178291	0.252031	-3.34219
	1376196_a_at	MED4	-1.0728	7.65905	-2.96607	0.017894	0.252718	-3.34582
	1389655_at	PTRH2	-0.980426	6.7571	-2.96492	0.0179255	0.252934	-3.34758
	1395306_at	PBRM1	-0.33249	7.56213	-2.96276	0.017985	0.253507	-3.3509
	1371524_at	CFAP20	-0.997258	8.37004	-2.96198	0.0180064	0.253556	-3.35209
	1369338_at	ROBO1	0.447538	6.71788	2.96089	0.0180365	0.253809	-3.35376
	1374577_at	TBRG4	0.35699	6.15771	2.96034	0.0180517	0.253907	-3.3546
	1383205_at	DACT2	-0.610049	4.3544	-2.95964	0.0180709	0.254063	-3.35567
	1368403_at	RBL2	-0.812319	6.02523	-2.95768	0.0181253	0.254547	-3.35867
	1383358_at	AKAP1	-0.506999	6.60012	-2.95752	0.0181299	0.254547	-3.35893
	1371769_at	SCAMP2	-0.545591	6.1184	-2.9563	0.0181636	0.254675	-3.36079
	1384972_at	TOP3A	0.382625	4.07433	2.95582	0.018177	0.254748	-3.36152
	1374453_at	PLXNA1	-0.577073	8.21046	-2.95518	0.018195	0.254771	-3.36252
	1374909_at	ANKHD1	-0.330665	5.53396	-2.95345	0.0182432	0.255102	-3.36516
	1383435_at	SCN3B	-0.520592	9.57332	-2.9527	0.0182641	0.255164	-3.36631
	1394320_at	CDK2	0.351471	4.22525	2.9524	0.0182725	0.255167	-3.36677
	1395974_at	WDR81	-0.471416	5.84129	-2.95138	0.0183011	0.255452	-3.36834
	1376189_at	ZMYM1	-1.07685	6.09423	-2.95087	0.0183155	0.255538	-3.36912
	1373852_at	SRD5A3	-0.864148	4.90963	-2.94839	0.0183853	0.256321	-3.37292
	1372688_at	EXOSC7	-1.17226	7.1325	-2.94795	0.0183975	0.256321	-3.37359
	1388680_at	C1GALT1C1	-1.25261	6.83401	-2.94725	0.0184173	0.256321	-3.37467
	1370025_at	PIP4K2C	-0.782941	6.36154	-2.947	0.0184245	0.256321	-3.37506
	1392495_at	DOPEY1	-0.440299	6.52292	-2.9465	0.0184385	0.256333	-3.37581
	1395944_at	MIS18A	-0.899902	5.75894	-2.94361	0.0185205	0.256752	-3.38025
	1389729_at	RILPL2	-0.955864	7.28478	-2.94335	0.0185277	0.256752	-3.38064
	1382878_at	SFRP1	0.291134	5.66396	2.94333	0.0185284	0.256752	-3.38068
	1395855_at	ARIH2	0.307027	4.17031	2.94261	0.0185486	0.256752	-3.38177
	1371569_at	HTT	-0.438486	6.54114	-2.94244	0.0185537	0.256752	-3.38204
	1387707_at	SLC2A3	0.268703	3.84139	2.94195	0.0185676	0.256752	-3.3828
	1379500_at	CCDC117	-0.366533	4.32737	-2.94145	0.0185818	0.256834	-3.38356
	1373594_at	DNAJC27	-0.846643	6.40839	-2.94092	0.0185968	0.256926	-3.38436
	1370355_at	SCD	0.423786	6.02934	2.93943	0.0186395	0.257288	-3.38666
	1394401_at	ELOVL6	-1.05161	7.48569	-2.93819	0.018675	0.257647	-3.38856
	1372911_at	MTHFR	-0.583604	4.89181	-2.93503	0.0187657	0.258571	-3.39341
	1374617_at	DHRS7B	-0.611656	6.55023	-2.93379	0.0188013	0.258818	-3.3953
	1372445_at	SRP9	-0.821998	7.80764	-2.93327	0.0188165	0.258818	-3.39611
	1385753_at	GPD1L	0.319611	5.62607	2.93293	0.0188262	0.258818	-3.39663
	1368605_at	SH2B2	-0.700339	6.40972	-2.93114	0.0188779	0.258818	-3.39937
	1376523_at	ARID4A	-1.22069	5.59791	-2.9305	0.0188964	0.258818	-3.40035
	1383593_at	TMEM56	-0.754492	5.71462	-2.93007	0.0189089	0.258824	-3.40101
	1373250_at	ANLN	-0.266639	3.8431	-2.92975	0.0189182	0.258837	-3.4015
	1392421_at	BAZ2B	-0.290767	5.18603	-2.92866	0.0189499	0.258974	-3.40318
	1391519_at	FMN1	0.286094	3.61954	2.92758	0.0189812	0.258974	-3.40483
	1379298_at	IFNAR1	-0.370362	5.40123	-2.92729	0.0189898	0.258974	-3.40528
	1371074_a_at	MCM6	0.294951	6.44749	2.92548	0.0190424	0.259359	-3.40804
	1387315_at	SFTPD	0.2496	4.26864	2.92524	0.0190495	0.259359	-3.40842
	1372221_at	UBE2H	-1.17733	7.93189	-2.92203	0.0191435	0.259775	-3.41334
	1380964_at	DTNA	-1.43529	6.64503	-2.92197	0.0191454	0.259775	-3.41344
	1374796_at	SGCB	-1.23174	5.9269	-2.91892	0.0192352	0.260765	-3.41811
	1377761_at	GFPT2	-0.828146	5.6401	-2.91847	0.0192485	0.260813	-3.4188
	1376990_at	KHNYN	-0.377925	5.21944	-2.91793	0.0192644	0.260813	-3.41963
	1383816_at	PIGH	-0.386721	4.6184	-2.91767	0.0192722	0.260813	-3.42003
	1370121_at	ADD1	0.793015	6.11706	2.91725	0.0192847	0.260867	-3.42068
	1389360_at	FXYD3	0.318555	4.29752	2.91613	0.0193177	0.260935	-3.42239
	1393101_at	KDM2B	-0.702808	9.2903	-2.91585	0.019326	0.260935	-3.42282
	1373630_at	IFFO1	-0.557767	6.49061	-2.91584	0.0193263	0.260935	-3.42283
	1368043_at	SNX1	-0.913686	6.32987	-2.91566	0.0193317	0.260935	-3.42311
	1373936_at	RNF44	-1.39487	7.92323	-2.9153	0.0193425	0.260968	-3.42367
	1373084_at	WDR20	-0.702218	4.67172	-2.91439	0.0193694	0.261218	-3.42506
	1389268_at	POLL	0.33729	5.14515	2.91322	0.0194043	0.261349	-3.42686
	1367624_at	ATF4	0.651822	10.6365	2.91232	0.0194311	0.261597	-3.42824
	1392658_at	TCEA1	0.619961	4.18015	2.91156	0.0194539	0.26179	-3.42941
	1374163_at	ANAPC4	-0.496955	7.84842	-2.90936	0.0195197	0.262448	-3.43278
	1389778_a_at	TCEB3	0.250217	4.44943	2.90895	0.0195319	0.262499	-3.43341
	1385280_at	TVP23A	-0.621733	7.26923	-2.9057	0.0196297	0.263358	-3.43839
	1389204_at	FAM208B	-0.592894	6.44795	-2.90236	0.0197309	0.264487	-3.44353
	1379911_at	DAPK1	-0.554678	6.14525	-2.90071	0.0197808	0.26471	-3.44605
	1391101_at	ARHGAP12	-1.00236	5.78987	-2.90037	0.0197912	0.26471	-3.44658
	1383971_at	SLC30A10	-0.525551	4.58423	-2.90016	0.0197976	0.26471	-3.4469
	1377137_at	TDP1	-0.292347	5.11517	-2.90013	0.0197986	0.26471	-3.44695
	1390162_at	IQCB1	-0.275868	4.73874	-2.89938	0.0198214	0.264792	-3.4481
	1382317_at	EPS8	-0.415303	5.71941	-2.89937	0.0198217	0.264792	-3.44812
	1370503_s_at	EPB41L3	0.288328	6.11851	2.89804	0.0198622	0.264903	-3.45016
	1381145_at	EGFR	-1.21896	6.15289	-2.89798	0.0198641	0.264903	-3.45025
	1379010_at	SRSF3	1.38976	5.04146	2.89765	0.0198742	0.264923	-3.45076
	1383354_a_at	FBXO33	0.622323	4.25053	2.89727	0.0198858	0.264966	-3.45134
	1374152_at	WDR46	0.278956	6.37404	2.89639	0.0199127	0.264983	-3.45269
	1369113_at	GREM1	-0.31427	3.92354	-2.89567	0.0199346	0.265007	-3.45379
	1374670_at	MFSD12	0.343325	5.66849	2.89506	0.0199535	0.265007	-3.45473
	1374750_at	FNIP1	-1.62901	7.01519	-2.89464	0.0199661	0.265007	-3.45537
	1381049_at	ZFYVE9	-0.511857	6.33945	-2.89402	0.0199852	0.26504	-3.45632
	1374728_at	ARHGAP28	-0.303205	4.17387	-2.89304	0.0200155	0.265217	-3.45784
	1373600_at	GXYLT1	-0.882236	5.65174	-2.88894	0.020142	0.2661	-3.46412
	1369799_at	ABAT	0.338182	4.77256	2.88894	0.0201421	0.2661	-3.46413
	1376211_a_at	KCTD6	-0.478702	6.33114	-2.88734	0.0201915	0.266372	-3.46658
	1390560_at	HELQ	-0.439376	4.10138	-2.88682	0.0202078	0.266372	-3.46738
	1396209_at	SLC25A53	-0.421729	4.89224	-2.8868	0.0202084	0.266372	-3.46741
	1382623_at	RHEBL1	-1.04012	6.71843	-2.8868	0.0202086	0.266372	-3.46742
	1368202_a_at	DAB2	-0.606881	4.91522	-2.88581	0.0202391	0.266372	-3.46893
	1383683_at	NTSR1	-0.40131	6.51769	-2.88579	0.0202398	0.266372	-3.46896
	1387169_at	TLE3	-0.719955	8.3186	-2.88294	0.0203287	0.267281	-3.47334
	1368326_at	EIF2AK3	-0.697578	5.05604	-2.88264	0.0203383	0.267281	-3.4738
	1373331_at	LRSAM1	-0.445228	5.2779	-2.88232	0.0203481	0.267281	-3.47429
	1373309_at	TMEM86A	-0.449886	4.59634	-2.88105	0.0203878	0.267449	-3.47623
	1371715_at	SPTSSA	-1.33296	6.79278	-2.88097	0.0203904	0.267449	-3.47636
	1379683_at	TMEM136	-0.545043	5.76727	-2.8801	0.0204178	0.267574	-3.4777
	1369770_at	SSTR1	-1.14444	6.33074	-2.87909	0.0204495	0.267574	-3.47925
	1371587_at	LAMTOR3	-0.731643	8.78431	-2.87899	0.0204526	0.267574	-3.4794
	1373588_at	FRMD8	-0.583386	6.65177	-2.87884	0.0204575	0.267574	-3.47964
	1396097_at	SHOC2	0.447124	4.77238	2.8786	0.0204649	0.267574	-3.48
	1376087_at	FAM134C	-1.03526	5.78462	-2.8782	0.0204774	0.267574	-3.48061
	1396901_at	SESN2	0.383438	3.73862	2.87703	0.0205144	0.267833	-3.48241
	1399025_at	MIER1	-1.49946	6.61734	-2.87533	0.0205681	0.268421	-3.48502
	1371423_at	MRPL41	-0.654122	9.01712	-2.87474	0.020587	0.268554	-3.48593
	1399096_at	ADD3	-1.09087	7.27019	-2.87378	0.0206173	0.26863	-3.4874
	1387018_at	SORBS2	-0.942661	7.03853	-2.87373	0.0206189	0.26863	-3.48748
	1389432_at	PBX2	-0.738647	5.91053	-2.87292	0.0206446	0.26863	-3.48872
	1373406_at	TOR1B	-0.561213	4.76062	-2.87118	0.0206999	0.269125	-3.49139
	1379691_at	PRPF38B	0.582812	4.34699	2.87006	0.0207355	0.269362	-3.49311
	1370567_at	ADRA2B	0.269489	4.56435	2.86728	0.0208246	0.270179	-3.49738
	1382785_at	KIF1A	0.328348	4.96012	2.86689	0.020837	0.270179	-3.49798
	1390832_at	TMCC3	-0.496771	4.85131	-2.86658	0.0208469	0.270179	-3.49845
	1376663_at	DCAF15	0.366349	6.36947	2.86618	0.02086	0.270179	-3.49908
	1389226_at	STAG1	-0.689165	5.25618	-2.86616	0.0208606	0.270179	-3.49911
	1388874_at	MTSS1	-0.436529	10.2454	-2.86549	0.0208822	0.270179	-3.50014
	1376784_at	FNBP1	-0.497708	5.67215	-2.8646	0.0209109	0.270179	-3.50151
	1373195_at	FUS	-0.354644	10.3685	-2.86431	0.02092	0.270179	-3.50194
	1390341_at	TTBK2	-1.57738	7.21332	-2.85804	0.021123	0.27217	-3.51157
	1375708_at	COL27A1	0.298424	4.11214	2.85649	0.0211735	0.2726	-3.51395
	1371754_at	SLC25A25	-1.01226	5.8891	-2.85636	0.0211776	0.2726	-3.51415
	1379972_at	MSL3P1	-0.70232	5.60101	-2.85452	0.021238	0.273054	-3.51699
	1394871_at	SLC31A1	0.407443	5.82451	2.85448	0.0212392	0.273054	-3.51704
	1374590_at	PLCL2	-0.443036	6.4124	-2.85334	0.0212766	0.273377	-3.5188
	1390590_at	POFUT2	0.455027	5.35509	2.85121	0.0213465	0.274073	-3.52207
	1374545_at	MEX3C	-1.42797	7.28257	-2.85023	0.0213788	0.274135	-3.52358
	1379312_at	PPRC1	-0.522901	4.87291	-2.85004	0.021385	0.274135	-3.52386
	1393046_at	MRGBP	-1.16329	6.36431	-2.84711	0.0214817	0.274934	-3.52836
	1383472_at	ALDH1B1	-0.305974	5.2977	-2.84564	0.0215306	0.275435	-3.53063
	1386059_at	HIST2H2BE	-0.901092	5.27697	-2.84497	0.0215528	0.275605	-3.53165
	1389597_at	PGBD5	-1.0776	6.18111	-2.84263	0.0216308	0.276374	-3.53525
	1373842_at	WASL	-1.38241	6.89194	-2.84181	0.0216578	0.276607	-3.5365
	1380392_at	BRD4	0.598813	4.67583	2.84146	0.0216697	0.276644	-3.53704
	1394986_at	FAM120B	1.03181	5.47062	2.84037	0.0217061	0.276925	-3.53872
	1379907_at	HPCAL4	-1.03719	6.36043	-2.8377	0.0217956	0.27749	-3.54282
	1382440_at	DAGLB	-0.3771	4.70459	-2.83742	0.0218049	0.27749	-3.54324
	1390931_at	ADAMTS15	-0.404276	4.51392	-2.83735	0.0218073	0.27749	-3.54335
	1379349_a_at	IFT22	0.44686	5.10772	2.83522	0.0218793	0.278089	-3.54664
	1386635_at	RNMTL1	0.435113	5.50811	2.83499	0.021887	0.278089	-3.54699
	1387978_at	PHRF1	-0.473039	6.98452	-2.83489	0.0218902	0.278089	-3.54713
	1371911_at	TNFAIP1	-0.629832	8.26452	-2.8329	0.0219577	0.27861	-3.5502
	1394136_at	MTPAP	0.708809	4.85241	2.83289	0.021958	0.27861	-3.55022
	1373666_at	RAPGEF5	-1.23559	6.74817	-2.82996	0.0220576	0.279645	-3.55472
	1387923_at	RNF112	-0.487984	6.94624	-2.82946	0.0220744	0.279744	-3.55548
	1370456_at	FAT3	0.483532	4.0579	2.82794	0.0221262	0.280286	-3.55781
	1389400_at	SPEN	-1.22843	7.31502	-2.82766	0.0221357	0.280292	-3.55824
	1384803_at	LCE1F	0.3952	4.00686	2.82613	0.0221881	0.280614	-3.5606
	1398535_at	HBS1L	0.427805	4.81062	2.82474	0.0222359	0.281091	-3.56274
	1392691_at	LIPT2	0.26812	3.72043	2.8245	0.022244	0.281091	-3.5631
	1383373_at	ZXDC	-0.508347	5.06106	-2.82296	0.022297	0.281418	-3.56548
	1382944_at	ERO1B	-0.821262	6.37172	-2.82257	0.0223102	0.281466	-3.56606
	1388773_at	TNFAIP2	0.239745	3.90636	2.82232	0.0223189	0.281466	-3.56645
	1379310_at	ABL2	-0.967523	5.54543	-2.82103	0.0223635	0.281594	-3.56844
	1398878_at	CPSF4	-0.255018	7.50633	-2.82098	0.0223652	0.281594	-3.56852
	1398336_at	RNF25	-0.471606	6.57319	-2.82053	0.0223808	0.281675	-3.56921
	1369295_at	PGC	0.274064	3.84322	2.8177	0.0224786	0.282449	-3.57355
	1388570_at	COQ9	-0.704303	7.19295	-2.81716	0.0224974	0.282496	-3.57439
	1372414_at	ZCCHC14	-0.86176	7.38239	-2.81707	0.0225005	0.282496	-3.57452
	1388306_at	PSMG3	-0.403146	8.1171	-2.81613	0.0225333	0.282794	-3.57597
	1373933_at	RAPGEF2	-1.3277	9.72108	-2.81415	0.0226023	0.283546	-3.57902
	1368472_at	CELSR3	-0.803569	7.82825	-2.81308	0.0226396	0.283757	-3.58066
	1371373_at	RNF181	-0.842002	6.53386	-2.81304	0.0226408	0.283757	-3.58071
	1394459_at	FAM120C	-0.815155	5.53797	-2.81288	0.0226465	0.283757	-3.58096
	1384439_at	FLVCR1	-0.498186	6.58553	-2.81223	0.0226694	0.283814	-3.58197
	1385202_at	ASXL3	-1.18272	7.32113	-2.81164	0.0226899	0.283886	-3.58287
	1380168_at	ETV4	-0.301208	4.06306	-2.81128	0.0227025	0.283886	-3.58342
	1385046_at	NXPE3	-0.884438	5.89168	-2.80941	0.0227683	0.28448	-3.5863
	1374551_at	IFI35	0.318939	4.15873	2.80458	0.0229386	0.286285	-3.59372
	1378016_at	EML4	-0.453511	5.80955	-2.80396	0.0229605	0.286391	-3.59466
	1388908_at	ECI2	-0.565834	6.44879	-2.80308	0.022992	0.286391	-3.59603
	1375536_at	NUMB	-0.641113	6.10702	-2.80308	0.022992	0.286391	-3.59603
	1386979_at	SERINC5	-1.15137	5.31026	-2.802	0.0230303	0.286391	-3.59769
	1382921_at	SDAD1	0.316577	4.88635	2.80145	0.02305	0.286391	-3.59853
	1389509_at	SAP130	-0.973186	7.73242	-2.80134	0.0230539	0.286391	-3.59871
	1374252_at	CNTRL	-0.364916	4.90738	-2.80022	0.0230937	0.286391	-3.60042
	1398185_at	MFAP3L	0.349851	4.11938	2.79989	0.0231054	0.286391	-3.60092
	1380651_at	RNF6	-0.27024	3.57073	-2.79759	0.0231877	0.287016	-3.60446
	1374638_at	PEX13	-1.09377	6.35832	-2.79752	0.0231902	0.287016	-3.60457
	1387224_at	DGKB	-0.334173	5.17004	-2.79745	0.0231928	0.287016	-3.60468
	1374351_at	MLXIP	-0.809341	5.43944	-2.795	0.0232807	0.287342	-3.60844
	1383017_at	PTPRM	-0.454757	4.07146	-2.79492	0.0232837	0.287342	-3.60857
	1379982_at	NRIP1	-1.61145	6.86858	-2.79489	0.0232845	0.287342	-3.60861
	1384783_at	ZBTB14	-0.228377	3.94448	-2.79466	0.023293	0.287342	-3.60897
	1372102_at	NCOR1	0.366372	5.41813	2.79257	0.0233681	0.287891	-3.61217
	1384540_at	LRFN3	-0.261711	6.48926	-2.79228	0.0233788	0.287891	-3.61263
	1394637_at	LRCH1	0.217656	3.52708	2.79214	0.0233838	0.287891	-3.61284
	1374393_at	HACD2	-1.23559	6.12846	-2.79007	0.0234588	0.288472	-3.61603
	1383256_at	DNTTIP2	-0.445142	5.59871	-2.789	0.0234977	0.288721	-3.61767
	1380709_at	RAP1B	0.350605	4.28177	2.7886	0.0235121	0.288785	-3.61828
	1374213_at	ARFGEF2	0.32671	4.533	2.78805	0.023532	0.288801	-3.61912
	1382613_at	SHC4	-0.500464	5.04943	-2.7868	0.0235775	0.289058	-3.62104
	1368650_at	KLF10	-0.768004	5.70346	-2.78595	0.0236087	0.289058	-3.62236
	1376691_at	TMEM64	-0.337796	5.42504	-2.78523	0.0236348	0.289263	-3.62346
	1378338_at	AMMECR1L	0.297353	3.76727	2.78346	0.0236996	0.289829	-3.62618
	1396923_at	OPHN1	0.31354	3.91506	2.78294	0.0237187	0.289948	-3.62698
	1392215_at	EPHB1	-0.381742	6.07925	-2.78193	0.0237558	0.290288	-3.62854
	1368293_at	CPZ	0.357379	3.93552	2.78049	0.0238088	0.290479	-3.63075
	1375488_at	STK35	0.259265	4.08247	2.77637	0.023961	0.291351	-3.63708
	1377906_at	DHX36	-0.486295	6.78091	-2.77615	0.0239691	0.291351	-3.63742
	1390817_at	TCF20	-0.462256	7.60893	-2.77602	0.023974	0.291351	-3.63762
	1374953_at	TSTD3	-0.754277	4.92572	-2.77516	0.0240057	0.291395	-3.63894
	1390102_at	DIRC2	-0.649117	9.14469	-2.77459	0.0240271	0.29153	-3.63982
	1372470_at	ARVCF	-0.508563	6.24777	-2.7738	0.0240564	0.291668	-3.64103
	1382679_at	WDR43	0.292106	5.23561	2.77348	0.0240683	0.2917	-3.64153
	1367466_at	PRPF8	-0.438362	9.1071	-2.77287	0.0240909	0.291743	-3.64246
	1370423_at	GNA15	0.389621	4.40543	2.77263	0.0241001	0.291743	-3.64284
	1374157_at	PDE4B	-1.23194	7.50955	-2.7694	0.0242206	0.292823	-3.64779
	1391819_at	MFSD11	0.360377	4.48473	2.76845	0.0242561	0.292948	-3.64925
	1393449_at	JAM2	-0.333244	4.8541	-2.76781	0.0242802	0.293012	-3.65024
	1377311_at	EMX2	-0.433934	4.77031	-2.76698	0.0243115	0.293161	-3.65152
	1372148_at	COMMD2	-0.435449	7.67893	-2.7659	0.0243521	0.293312	-3.65317
	1377112_at	CDA	0.299075	4.55563	2.76582	0.0243554	0.293312	-3.65331
	1386078_at	SLC35A1	-0.824358	5.1678	-2.76558	0.0243641	0.293312	-3.65367
	1387138_at	TAC3	0.325483	3.87244	2.76492	0.0243891	0.293414	-3.65468
	1388766_at	MTX2	-1.16659	6.94891	-2.76417	0.0244175	0.293642	-3.65584
	1397953_at	STAMBPL1	-0.780288	5.88957	-2.7624	0.0244845	0.294221	-3.65856
	1371613_at	ELMO2	-0.633286	6.40182	-2.76046	0.0245581	0.294421	-3.66154
	1383288_at	MDM2	-0.73948	7.66222	-2.76041	0.0245601	0.294421	-3.66162
	1373825_at	SCYL2	-1.17999	7.17253	-2.76035	0.0245621	0.294421	-3.6617
	1388352_at	NAA20	-1.15568	7.61125	-2.75964	0.0245893	0.294421	-3.6628
	1383400_at	TAF4	-1.11106	5.93946	-2.75944	0.0245968	0.294421	-3.66311
	1373214_at	KDELC1	-0.529499	6.23754	-2.75889	0.0246177	0.294421	-3.66395
	1380106_at	SF1	0.49929	7.04868	2.75815	0.0246461	0.294421	-3.66509
	1388520_at	SPAG9	-0.625782	10.3811	-2.75774	0.0246615	0.294421	-3.66572
	1379258_at	KLHL5	-0.932138	8.30806	-2.75773	0.0246621	0.294421	-3.66574
	1371863_at	PGS1	0.505848	7.52395	2.75598	0.0247291	0.294882	-3.66844
	1373553_at	TOP3B	-0.46596	6.21773	-2.75566	0.0247414	0.294915	-3.66893
	1376528_at	MED16	0.493419	5.76874	2.75448	0.0247864	0.295193	-3.67073
	1370125_at	HAPLN1	0.285728	3.65811	2.7543	0.0247932	0.295193	-3.67101
	1390441_at	ASAP1	-0.723933	5.71378	-2.75395	0.0248068	0.295242	-3.67155
	1379550_a_at	GTF2IRD1	-1.01463	7.60567	-2.75276	0.0248524	0.295671	-3.67337
	1368871_at	MAP3K1	0.437969	5.96116	2.75214	0.0248764	0.295844	-3.67433
	1369040_at	CDC42BPA	0.275861	4.81681	2.75149	0.0249015	0.296029	-3.67533
	1388425_at	OAF	0.39606	5.27651	2.74981	0.0249665	0.296469	-3.67792
	1379275_at	SNX10	0.56792	5.67004	2.74862	0.0250125	0.296721	-3.67975
	1367925_at	MVP	0.481452	4.2209	2.74664	0.0250891	0.297011	-3.68279
	1390602_a_at	TPRN	-0.219252	4.45459	-2.74583	0.0251205	0.297269	-3.68403
	1398369_at	AKAP13	-0.373688	4.77281	-2.74548	0.0251343	0.297318	-3.68457
	1377194_a_at	CCDC90B	-1.45022	6.66766	-2.74482	0.02516	0.29751	-3.68559
	1379587_at	RDH5	0.24884	3.55753	2.7412	0.0253017	0.298617	-3.69116
	1375889_at	SMS	0.483603	8.89502	2.73914	0.0253822	0.29934	-3.69431
	1397177_at	CDH7	-1.21034	5.72643	-2.73814	0.0254217	0.29958	-3.69586
	1375785_at	FKTN	-1.02945	7.69687	-2.7378	0.0254351	0.299624	-3.69638
	1389923_at	BTBD9	0.329091	6.20736	2.73649	0.0254867	0.299965	-3.69839
	1399131_at	MRPS22	-0.599512	7.61429	-2.73621	0.0254979	0.299965	-3.69883
	1377593_at	DPM1	-1.02518	7.57164	-2.73538	0.0255308	0.299965	-3.7001
	1374582_at	KCTD9	-0.512986	4.42842	-2.73536	0.0255313	0.299965	-3.70013
	1389695_at	FAM20C	-0.475841	7.22811	-2.73536	0.0255316	0.299965	-3.70014
	1391269_at	PIM2	-0.415952	6.04519	-2.73491	0.0255493	0.299972	-3.70083
	1388651_at	RCHY1	-0.644967	8.74866	-2.73485	0.0255515	0.299972	-3.70091
	1398308_at	RPA3	-1.04161	6.27946	-2.73417	0.0255786	0.300177	-3.70196
	1370606_at	P2RY1	-0.27804	3.48239	-2.73375	0.0255951	0.300243	-3.7026
	1398434_at	DIDO1	-0.632413	5.27261	-2.73342	0.0256084	0.300243	-3.70312
	1369813_at	DNAJC5	0.265466	5.01694	2.7332	0.025617	0.300243	-3.70345
	1391416_at	ANKRD17	-1.08519	7.69419	-2.73305	0.0256228	0.300243	-3.70368
	1388589_at	DOT1L	-0.363413	6.61313	-2.73174	0.0256751	0.300281	-3.7057
	1388072_at	SBK1	0.299179	4.8901	2.73152	0.025684	0.300281	-3.70604
	1374046_at	HS3ST2	-0.656176	7.27531	-2.7312	0.0256965	0.300314	-3.70652
	1370323_at	THOP1	0.612506	6.38141	2.72803	0.0258231	0.30168	-3.7114
	1371999_at	SRSF6	-0.847243	6.4445	-2.72671	0.0258759	0.30183	-3.71343
	1393245_at	PHYH	-0.576316	6.34718	-2.7265	0.0258845	0.30183	-3.71375
	1389209_at	LMF2	-0.326158	6.28133	-2.72564	0.0259188	0.302117	-3.71507
	1369831_at	BCAN	0.244748	5.2803	2.72534	0.025931	0.302138	-3.71553
	1381833_at	CDCA2	-0.378609	3.94351	-2.72486	0.0259504	0.302138	-3.71627
	1367788_at	PHKG2	0.357223	6.37263	2.72438	0.0259697	0.302138	-3.71702
	1387242_at	EIF2AK2	-0.346367	3.80977	-2.72398	0.0259859	0.302138	-3.71763
	1368156_at	CAMKK1	-0.468776	5.48127	-2.7231	0.0260213	0.302138	-3.71898
	1398785_at	MEN1	-0.700496	7.68209	-2.72297	0.0260264	0.302138	-3.71918
	1373186_at	SLAIN2	-1.31029	7.08054	-2.7229	0.0260295	0.302138	-3.71929
	1372132_at	CNDP2	0.376554	6.63022	2.72288	0.0260301	0.302138	-3.71932
	1393553_at	CDKL4	-0.385635	4.38818	-2.7227	0.0260376	0.302138	-3.7196
	1380425_at	RNASEL	-0.391346	4.05317	-2.72248	0.0260463	0.302138	-3.71994
	1370158_at	MYH10	-0.591231	9.8593	-2.72215	0.0260595	0.302138	-3.72044
	1370156_at	PRNP	-0.579146	10.7121	-2.72203	0.0260645	0.302138	-3.72063
	1393755_at	PIK3CD	-0.319343	4.22725	-2.71788	0.0262328	0.303407	-3.72701
	1383487_at	TRAF3IP1	-0.341963	6.07504	-2.71747	0.0262493	0.303425	-3.72763
	1376039_at	AURKA	-0.323968	5.15058	-2.71732	0.0262554	0.303425	-3.72786
	1368358_a_at	PTPRR	-0.728824	4.73568	-2.71642	0.0262922	0.30344	-3.72925
	1397558_at	TET3	-1.09788	6.14424	-2.71637	0.026294	0.30344	-3.72932
	1378012_at	P3H4	0.306198	4.34641	2.71628	0.0262978	0.30344	-3.72946
	1379341_at	USP6NL	-0.683817	6.01418	-2.71545	0.0263319	0.303522	-3.73075
	1372618_at	RABL6	0.311649	6.60517	2.71544	0.0263321	0.303522	-3.73076
	1373664_at	PIGC	-0.827302	7.58373	-2.7146	0.0263664	0.303592	-3.73205
	1368821_at	FSTL1	0.570283	5.01475	2.71458	0.0263674	0.303592	-3.73208
	1382203_at	GDF1	-0.717418	8.95234	-2.7143	0.0263786	0.303607	-3.7325
	1388993_at	RNF34	-0.932656	7.20241	-2.71346	0.0264132	0.303696	-3.7338
	1375855_at	EPDR1	-1.02919	5.46838	-2.7134	0.0264156	0.303696	-3.73389
	1399128_at	UBL5	0.331088	3.94812	2.71258	0.0264494	0.30386	-3.73516
	1372975_at	LOR	0.374471	5.09395	2.70935	0.0265821	0.304819	-3.74012
	1398892_at	NPC2	-0.846788	8.72867	-2.7091	0.0265923	0.304819	-3.7405
	1378445_at	ERCC6L2	-0.478292	4.78216	-2.70888	0.0266015	0.304819	-3.74084
	1370755_at	CACNG4	0.289689	4.4742	2.70732	0.0266658	0.305444	-3.74324
	1372124_at	EIF4B	0.59031	6.85108	2.70701	0.0266786	0.305478	-3.74371
	1379251_at	MYSM1	-1.46746	5.6545	-2.70454	0.0267811	0.305963	-3.74751
	1371508_at	PTP4A2	0.269875	7.5171	2.70446	0.0267843	0.305963	-3.74763
	1367545_at	RABGAP1	-0.93777	7.36156	-2.70409	0.0267997	0.305963	-3.7482
	1376085_at	TMEM185A	-0.664078	5.075	-2.70298	0.026846	0.306183	-3.74991
	1398484_at	TBC1D9	-1.21324	7.75797	-2.70295	0.0268473	0.306183	-3.74996
	1368166_at	ARL2	0.507766	6.18816	2.70268	0.0268583	0.306183	-3.75037
	1372506_at	PSME3	0.497181	7.63691	2.70204	0.026885	0.306375	-3.75135
	1378352_at	GOLPH3L	-0.645034	6.02204	-2.70152	0.026907	0.306473	-3.75216
	1380003_at	RGS17	-0.547835	4.10915	-2.70087	0.0269342	0.306599	-3.75316
	1382420_at	TMEM87B	-0.715692	5.7133	-2.69892	0.0270157	0.306964	-3.75615
	1394434_at	SIK2	0.388449	4.36484	2.69868	0.0270255	0.306964	-3.75651
	1369238_at	INHBE	0.273448	4.31039	2.69807	0.0270512	0.30705	-3.75745
	1374651_at	DOPEY2	-0.82748	7.16606	-2.69781	0.0270623	0.30705	-3.75786
	1385606_at	HGH1	0.429361	6.12759	2.69773	0.0270658	0.30705	-3.75799
	1389750_at	CC2D1A	0.633146	4.72937	2.69756	0.0270726	0.30705	-3.75824
	1372730_at	MRPL39	-0.657307	6.99875	-2.69624	0.0271283	0.307286	-3.76027
	1372406_at	MCM3	0.327383	4.30854	2.69565	0.0271533	0.307286	-3.76119
	1369366_at	CNTN5	0.314998	4.33183	2.69542	0.0271626	0.307286	-3.76153
	1389391_at	SLC35E3	-0.420927	6.78183	-2.69329	0.0272528	0.307953	-3.76481
	1373157_at	USP47	-0.366324	5.8874	-2.69295	0.0272673	0.307953	-3.76534
	1379623_at	FRA10AC1	-0.817509	6.09373	-2.69101	0.0273492	0.3085	-3.76831
	1381972_at	CRBN	-0.805243	6.31453	-2.68933	0.0274207	0.308883	-3.77089
	1371553_at	MRPL36	-0.70136	8.50947	-2.68818	0.0274697	0.309297	-3.77266
	1383171_at	TFB2M	-0.81903	5.9578	-2.68525	0.0275949	0.310199	-3.77716
	1373290_at	EZH2	-0.720379	6.40521	-2.68466	0.0276206	0.310322	-3.77808
	1393223_a_at	RITA1	-0.307526	7.09959	-2.6835	0.0276701	0.310579	-3.77985
	1372408_at	GGA2	-1.43926	7.2614	-2.68292	0.027695	0.310579	-3.78074
	1395213_at	ETV3	0.250234	3.68508	2.68273	0.0277033	0.310579	-3.78104
	1374540_at	CDCA7	-0.407194	4.54329	-2.6815	0.0277563	0.310949	-3.78293
	1388415_at	CTNND1	-0.565594	6.23689	-2.68056	0.0277969	0.311282	-3.78438
	1382824_at	SGSM1	-0.57688	5.60413	-2.67997	0.0278224	0.311282	-3.78529
	1383396_at	FNDC3A	-0.476799	3.63064	-2.67949	0.027843	0.311282	-3.78602
	1375950_a_at	CEP164	-0.335691	3.89601	-2.67921	0.027855	0.311282	-3.78645
	1393341_at	AVL9	-1.8795	7.35142	-2.67752	0.0279281	0.311725	-3.78904
	1368609_at	SLC10A1	-0.364915	3.72988	-2.67649	0.0279729	0.311914	-3.79062
	1371429_at	DAG1	-0.846163	7.65263	-2.67547	0.0280175	0.312076	-3.7922
	1369655_at	PIK3C3	-0.546148	5.78166	-2.67481	0.0280463	0.312285	-3.79322
	1371396_at	SF3B6	-0.649797	9.08914	-2.67449	0.0280599	0.312324	-3.7937
	1369958_at	RHOB	-1.08215	9.51191	-2.67262	0.0281415	0.312824	-3.79657
	1393701_at	DBR1	-0.354089	4.15101	-2.6719	0.028173	0.312824	-3.79768
	1368644_at	SPATA6	0.412996	4.37622	2.67185	0.0281752	0.312824	-3.79776
	1388751_at	FAM8A1	-0.972538	9.01141	-2.67152	0.0281899	0.312875	-3.79827
	1368659_at	AGXT2	0.263811	3.62769	2.67116	0.0282055	0.312875	-3.79882
	1379751_at	TOX3	-0.572144	6.41457	-2.67087	0.0282184	0.312875	-3.79927
	1373236_at	PPCDC	0.358113	5.43032	2.67083	0.02822	0.312875	-3.79933
	1377096_at	MTFMT	-0.957438	6.25843	-2.67048	0.0282354	0.312891	-3.79987
	1393712_at	PPM1H	-0.618553	7.38084	-2.6699	0.0282608	0.312931	-3.80076
	1391409_at	AMN	0.521086	4.21241	2.6698	0.0282653	0.312931	-3.80091
	1397037_at	PRRT2	0.564502	4.19839	2.66896	0.0283023	0.312975	-3.80221
	1376870_at	PATZ1	-0.294714	3.95865	-2.66891	0.0283044	0.312975	-3.80228
	1386917_at	PC	0.524239	4.72922	2.66815	0.0283379	0.312975	-3.80345
	1372535_at	TCEANC2	-0.572396	4.65658	-2.66788	0.0283498	0.312975	-3.80387
	1371156_a_at	GLRA1	0.305566	3.77128	2.66719	0.02838	0.313197	-3.80492
	1368321_at	EGR1	1.51006	7.51188	2.66598	0.0284333	0.313575	-3.80678
	1394605_at	FAM222B	-0.57278	5.76722	-2.66558	0.028451	0.313575	-3.80739
	1385293_at	MTFR1L	0.309175	3.97658	2.66527	0.0284648	0.313577	-3.80787
	1388474_at	UBE2I	-0.814784	8.18993	-2.66472	0.0284893	0.313649	-3.80872
	1367697_at	MAPK14	-0.694462	7.52277	-2.66439	0.0285037	0.313649	-3.80922
	1394890_at	TRMT44	0.232299	3.77285	2.66231	0.0285962	0.314468	-3.81243
	1373916_at	EP300	-1.33482	6.23441	-2.6598	0.0287079	0.31525	-3.81628
	1367723_a_at	SH2B3	-0.402421	5.05672	-2.65901	0.028743	0.315275	-3.81749
	1369745_at	GRIN2B	0.375528	5.09687	2.65757	0.0288075	0.31528	-3.81971
	1374569_at	GRWD1	0.359754	5.0341	2.65755	0.0288082	0.31528	-3.81973
	1372960_a_at	XYLT2	-0.362846	5.84432	-2.65722	0.0288231	0.31529	-3.82024
	1389621_at	FIP1L1	-0.223037	7.19817	-2.65618	0.02887	0.31547	-3.82185
	1373864_at	MAP4K4	-0.549895	9.70607	-2.655	0.0289227	0.315824	-3.82365
	1393294_at	CPEB4	-1.02377	5.94375	-2.65369	0.0289818	0.316266	-3.82567
	1389340_at	ZNF318	-0.675771	6.90762	-2.65318	0.029005	0.316389	-3.82646
	1377297_at	SSU72	0.335772	4.72157	2.65262	0.0290301	0.316514	-3.82732
	1379750_at	ROBO2	0.415543	5.02343	2.65223	0.0290476	0.316521	-3.82791
	1372387_at	REC114	0.53467	4.57349	2.65118	0.0290953	0.31693	-3.82953
	1378257_at	TREX1	-0.423953	6.64819	-2.65085	0.0291102	0.316982	-3.83004
	1398391_at	GNL1	0.38033	7.14591	2.65008	0.029145	0.317116	-3.83122
	1368154_at	GUCY1A3	-0.859092	9.64388	-2.64991	0.0291524	0.317116	-3.83147
	1384213_at	PDCD6IP	-0.886262	5.2718	-2.6499	0.0291532	0.317116	-3.8315
	1392468_at	CAMSAP2	-0.884294	8.3039	-2.6495	0.0291711	0.317199	-3.8321
	1368381_at	CRTAC1	0.263463	5.83779	2.64868	0.0292084	0.317308	-3.83337
	1368286_at	SLC2A8	-0.579506	6.36401	-2.64685	0.0292916	0.317733	-3.83618
	1370930_at	KIF1C	-0.270306	5.33344	-2.64654	0.0293058	0.317776	-3.83666
	1386065_at	SOWAHC	-1.25136	5.69346	-2.64615	0.0293236	0.317858	-3.83726
	1388384_at	RUSC2	-0.555151	7.06258	-2.6457	0.0293439	0.317967	-3.83794
	1371178_at	IL5	0.231201	3.83858	2.6446	0.0293941	0.318213	-3.83963
	1388843_at	DDX19B	-0.302927	4.03632	-2.64443	0.0294019	0.318213	-3.83989
	1370669_a_at	PDE10A	-0.515559	7.07555	-2.6444	0.0294034	0.318213	-3.83994
	1389076_at	PKN3	0.282424	5.35831	2.64404	0.0294201	0.318213	-3.8405
	1373781_a_at	SBSN	-0.47645	5.72343	-2.64386	0.029428	0.318213	-3.84077
	1369274_a_at	CDKL3	0.552271	4.82402	2.64305	0.0294652	0.318283	-3.84202
	1384362_at	ZBTB24	-0.437478	4.27938	-2.6424	0.0294951	0.318496	-3.84302
	1380216_at	PIKFYVE	0.383048	4.18807	2.64098	0.0295603	0.318867	-3.8452
	1386982_at	MGAT2	-0.846961	5.54378	-2.64059	0.029578	0.318949	-3.84579
	1394432_at	ZFYVE1	-1.21349	5.83217	-2.63914	0.0296449	0.31924	-3.84802
	1389325_at	PDCD10	-0.792837	9.03152	-2.63858	0.0296706	0.319393	-3.84888
	1379263_at	FKRP	-0.75332	5.7009	-2.63667	0.0297588	0.319679	-3.85181
	1377338_at	RAD1	-0.536529	6.17549	-2.63314	0.0299229	0.321108	-3.85724
	1370090_at	LCP2	0.274278	3.61596	2.63176	0.0299874	0.321467	-3.85937
	1391891_at	AGTPBP1	0.54328	3.77431	2.63097	0.0300239	0.32148	-3.86057
	1395047_at	TNKS2	0.592897	5.33061	2.6305	0.0300461	0.32148	-3.8613
	1387915_at	VIMP	-0.621041	8.50062	-2.6301	0.0300648	0.32148	-3.86191
	1372870_at	KDELR3	0.259414	4.38977	2.62996	0.0300712	0.32148	-3.86212
	1370219_at	CYBA	0.254772	4.91872	2.62945	0.0300952	0.321496	-3.86291
	1378250_at	MCTS2P	-0.975143	6.7608	-2.62906	0.0301134	0.321496	-3.86351
	1384858_a_at	UTP23	-0.299023	4.87407	-2.62812	0.0301575	0.321628	-3.86495
	1374811_at	RPS6KA2	-0.431768	4.39495	-2.62773	0.0301757	0.321712	-3.86555
	1388930_at	TMEM123	-0.317673	3.74586	-2.62738	0.0301923	0.321779	-3.86609
	1373187_at	KIF5A	-0.41507	10.0462	-2.62667	0.0302258	0.321972	-3.86719
	1372722_at	DNAJB4	-0.912101	7.59464	-2.62502	0.0303032	0.322331	-3.86971
	1369740_at	KCNJ3	0.266884	4.26379	2.62425	0.0303397	0.322331	-3.8709
	1374176_at	LURAP1L	-0.29535	3.61776	-2.62416	0.0303441	0.322331	-3.87104
	1375587_at	ADSS	0.263783	3.60484	2.62396	0.0303533	0.322331	-3.87134
	1399146_at	DOLK	-0.409083	6.35864	-2.62382	0.0303599	0.322331	-3.87156
	1392754_at	ADAM8	-0.244754	3.96725	-2.62327	0.0303862	0.322331	-3.87241
	1394908_at	ADCYAP1	-1.22808	6.82182	-2.62315	0.0303914	0.322331	-3.87258
	1390995_at	FKBPL	-0.829677	5.21856	-2.62294	0.0304015	0.322331	-3.87291
	1383490_at	SHISA8	0.241928	4.58138	2.62293	0.0304019	0.322331	-3.87292
	1390925_a_at	IGSF3	-0.784589	8.37785	-2.6222	0.0304368	0.322331	-3.87405
	1393107_at	EOGT	-0.401725	4.40189	-2.6221	0.0304411	0.322331	-3.87419
	1385533_at	PRPF4B	-0.442343	3.98245	-2.62047	0.0305187	0.322829	-3.87671
	1379867_at	ADGRA1	-0.531817	4.74684	-2.62009	0.0305366	0.322829	-3.87728
	1388439_at	FKBP10	0.217926	4.09598	2.6198	0.0305503	0.322829	-3.87773
	1373658_at	RACGAP1	-0.925801	5.59066	-2.61954	0.0305628	0.322851	-3.87813
	1388840_at	PLEKHG2	-0.401261	4.20946	-2.61897	0.0305898	0.323026	-3.879
	1381081_at	XRN1	-1.38771	6.09661	-2.61803	0.0306347	0.323239	-3.88045
	1377819_at	PHF8	-0.791262	5.75511	-2.6179	0.0306411	0.323239	-3.88065
	1388822_at	SCOC	-0.471492	10.1694	-2.61707	0.0306807	0.323397	-3.88193
	1391498_at	SIN3A	-0.268513	4.73406	-2.61688	0.0306897	0.323397	-3.88222
	1376694_at	LMBR1L	-0.649343	5.37354	-2.61634	0.0307156	0.323397	-3.88305
	1371579_at	SPCS3	-1.0814	7.24635	-2.61611	0.0307263	0.323397	-3.88339
	1392089_at	HCFC2	-0.38846	5.05498	-2.61606	0.0307289	0.323397	-3.88348
	1398318_at	MUC1	0.285685	4.39876	2.6152	0.0307702	0.323612	-3.8848
	1382748_at	MUT	-0.433957	3.99918	-2.61477	0.0307904	0.323716	-3.88545
	1387652_at	IDE	0.309284	4.43389	2.61426	0.0308148	0.323862	-3.88623
	1371819_at	HDAC5	-0.52615	8.01599	-2.61376	0.0308392	0.3239	-3.88701
	1369326_at	AKAP6	-0.381357	5.14062	-2.61277	0.0308866	0.324289	-3.88853
	1372488_at	ENOPH1	-0.401275	7.87521	-2.60943	0.0310475	0.325385	-3.89365
	1387337_at	APITD1	0.31387	6.30293	2.60938	0.0310499	0.325385	-3.89373
	1383094_at	SRI	-1.35896	7.82287	-2.6093	0.0310538	0.325385	-3.89385
	1382846_at	TAB3	-0.626225	7.08221	-2.60806	0.0311139	0.325795	-3.89576
	1383357_a_at	RELL1	-0.271872	3.46515	-2.60623	0.0312025	0.326291	-3.89856
	1389552_at	GCC2	-1.19681	6.08224	-2.60607	0.0312104	0.326291	-3.89881
	1383966_at	EPB41L4A	-0.321741	4.79607	-2.60606	0.0312108	0.326291	-3.89882
	1398608_at	CENPL	-0.828858	6.12016	-2.60583	0.0312219	0.326291	-3.89918
	1369009_at	SERPINH1	0.212177	3.42104	2.60534	0.031246	0.326291	-3.89994
	1391201_at	WDHD1	0.230567	3.74021	2.60486	0.0312692	0.326291	-3.90067
	1384899_at	SPIN4	-0.286721	3.69731	-2.6047	0.0312769	0.326291	-3.90091
	1384124_at	SNHG4	-1.3172	6.63782	-2.6046	0.0312818	0.326291	-3.90107
	1383751_at	SNX8	0.266199	5.75423	2.60449	0.0312872	0.326291	-3.90124
	1388849_at	AUP1	0.585678	6.38253	2.6025	0.0313842	0.326755	-3.90429
	1383746_at	PTPN14	0.572919	4.17778	2.60204	0.0314069	0.326764	-3.905
	1381979_at	SUMF2	-0.323837	5.6449	-2.60163	0.0314271	0.326764	-3.90564
	1397571_at	CASC3	-0.655048	6.63463	-2.60037	0.0314884	0.327293	-3.90756
	1368590_at	MMP16	-1.14628	6.70685	-2.59784	0.0316128	0.32825	-3.91144
	1374719_at	UHRF1BP1	-0.581805	6.43242	-2.59729	0.0316401	0.32832	-3.9123
	1371635_at	TPRA1	-0.350887	5.39999	-2.59642	0.031683	0.328656	-3.91363
	1372370_at	RPUSD4	-0.359755	4.50386	-2.59444	0.0317807	0.329339	-3.91666
	1371486_at	SNRPC	0.262403	10.0167	2.59293	0.0318558	0.329898	-3.91899
	1375998_at	ANAPC7	0.287384	6.67353	2.59231	0.0318862	0.329964	-3.91993
	1373597_at	POP7	-0.583347	8.26242	-2.59199	0.0319025	0.329964	-3.92043
	1393637_at	GLB1L	0.276	4.09991	2.59194	0.0319047	0.329964	-3.9205
	1374170_at	TDP2	-0.724319	5.15573	-2.59105	0.0319491	0.330166	-3.92187
	1383853_at	DYRK3	-0.29332	3.93871	-2.59067	0.0319678	0.330166	-3.92245
	1390395_at	PLEKHA8	-0.929403	5.90503	-2.59027	0.0319878	0.330166	-3.92307
	1394033_at	RBBP9	-0.525474	5.67368	-2.5888	0.0320611	0.330447	-3.92532
	1388601_at	ABT1	-0.847647	7.60364	-2.58829	0.032087	0.330447	-3.92612
	1375280_at	DESI2	-0.306934	8.57118	-2.58824	0.0320892	0.330447	-3.92618
	1384469_at	ABCA5	-1.22811	5.92939	-2.58759	0.0321215	0.330629	-3.92718
	1396235_at	DCAF10	0.220538	3.87114	2.58746	0.0321284	0.330629	-3.92739
	1387300_at	CRNKL1	-0.445154	5.60676	-2.58708	0.0321474	0.330715	-3.92797
	1376643_at	MSANTD3	-0.545554	6.3716	-2.5845	0.0322767	0.33136	-3.93192
	1399002_at	MRPS17	-1.0771	8.22024	-2.58434	0.0322847	0.33136	-3.93217
	1369763_at	GRK4	-0.303368	4.03284	-2.58396	0.0323041	0.33145	-3.93276
	1375538_at	VCL	-1.14997	6.1403	-2.57995	0.0325065	0.33273	-3.93891
	1371542_at	TUBA4A	0.385415	6.13441	2.57918	0.0325452	0.33273	-3.94008
	1375193_at	LRP11	0.408832	4.0303	2.57878	0.0325654	0.33273	-3.94069
	1375723_at	SOGA1	-0.557663	7.92529	-2.57861	0.0325743	0.33273	-3.94096
	1387547_a_at	ADGRL4	0.257751	3.63968	2.57846	0.0325821	0.33273	-3.9412
	1390624_at	PRRT4	-0.516579	5.51956	-2.57802	0.0326043	0.33273	-3.94187
	1372912_at	TAB1	-0.784814	6.97378	-2.578	0.0326053	0.33273	-3.9419
	1373172_at	LRRC75A	-0.256423	5.09301	-2.57735	0.0326385	0.33273	-3.9429
	1388524_at	SMAD5	-1.13054	6.93165	-2.57726	0.0326428	0.33273	-3.94303
	1373336_at	GPRC5B	-0.50685	4.03132	-2.57677	0.0326677	0.332866	-3.94378
	1374579_at	CCDC66	-0.926581	5.23805	-2.57658	0.0326776	0.332866	-3.94408
	1369473_at	PGM1	0.363111	4.83104	2.57511	0.0327526	0.333412	-3.94634
	1383931_at	PTPRK	-1.38053	8.011	-2.57283	0.0328688	0.334157	-3.94982
	1370001_at	RAB8A	-0.791948	7.52551	-2.57183	0.0329201	0.334551	-3.95136
	1373566_at	IRF2BP2	0.659304	7.914	2.57122	0.0329515	0.334551	-3.9523
	1368216_at	RAB28	-1.30311	7.89004	-2.57043	0.0329922	0.334551	-3.95351
	1390464_at	FRMD4B	-0.26328	3.89809	-2.5702	0.0330041	0.334551	-3.95387
	1374185_at	TXNDC11	-0.297948	5.461	-2.57009	0.0330098	0.334551	-3.95404
	1389980_at	CNIH4	-0.948977	6.30011	-2.56975	0.033027	0.334551	-3.95455
	1371439_at	EPB41	-0.668154	7.07113	-2.56973	0.033028	0.334551	-3.95458
	1376026_at	DONSON	-0.838071	6.44556	-2.56936	0.0330474	0.334551	-3.95516
	1371740_at	SIKE1	-0.946021	7.63356	-2.56856	0.0330885	0.334858	-3.95638
	1374447_at	USP9X	0.276364	7.24494	2.56764	0.0331359	0.335064	-3.95779
	1380029_at	ATMIN	0.217619	4.03337	2.567	0.0331693	0.335064	-3.95878
	1398373_at	B3GALNT1	-0.881065	8.86488	-2.5665	0.0331951	0.335064	-3.95955
	1383321_at	TPST1	-0.86451	7.83875	-2.56642	0.0331992	0.335064	-3.95967
	1368953_at	UGGT1	0.312128	4.17504	2.56632	0.0332042	0.335064	-3.95982
	1375084_at	SERINC2	-0.395242	5.54875	-2.56631	0.0332049	0.335064	-3.95984
	1374507_at	UBE4B	-0.314178	5.81056	-2.56557	0.0332432	0.335064	-3.96097
	1385856_at	RIOK1	-0.382342	6.17141	-2.56505	0.0332703	0.335171	-3.96177
	1372162_at	ACSS1	-0.610288	5.77874	-2.56411	0.0333188	0.335482	-3.96321
	1393286_at	NR5A1	0.283028	3.71094	2.56344	0.0333536	0.335666	-3.96423
	1392881_at	ST3GAL4	0.272573	4.32041	2.56243	0.033406	0.335718	-3.96578
	1372038_at	MKNK2	-0.888934	7.80785	-2.56234	0.033411	0.335718	-3.96593
	1389492_at	ARFGAP1	0.221952	5.78252	2.56169	0.0334446	0.335788	-3.96692
	1392378_at	KLHDC3	0.785343	6.32032	2.56009	0.0335284	0.335969	-3.96938
	1375809_at	YY1	0.313711	4.31312	2.55958	0.0335551	0.335969	-3.97016
	1367867_at	GFER	-0.459175	6.23949	-2.55936	0.0335665	0.335969	-3.9705
	1375888_at	SBF2	-0.478047	5.45046	-2.55931	0.0335691	0.335969	-3.97057
	1389480_at	RWDD4	-1.46483	7.45776	-2.55925	0.0335721	0.335969	-3.97066
	1381975_at	PRUNE2	-0.508625	5.75581	-2.55909	0.0335807	0.335969	-3.97091
	1386923_at	UBE2B	-0.667012	8.8099	-2.55889	0.033591	0.335969	-3.97121
	1388521_at	ALDH18A1	-0.724783	7.15677	-2.55875	0.0335984	0.335969	-3.97143
	1389396_at	PFKFB4	-0.415029	5.66198	-2.55758	0.0336597	0.336154	-3.97322
	1376440_at	RNF139	-0.914272	6.576	-2.55699	0.033691	0.336358	-3.97413
	1372541_at	TMEM138	-0.572495	5.77848	-2.5549	0.0338005	0.337127	-3.97733
	1372904_at	MOB3A	-1.05548	6.45793	-2.55355	0.033872	0.337624	-3.9794
	1368942_at	HES5	0.700436	5.54801	2.5531	0.0338956	0.337651	-3.98009
	1390912_at	PCP4L1	0.26763	4.04586	2.55296	0.033903	0.337651	-3.98031
	1390899_at	LRRTM1	0.73874	7.05454	2.55286	0.0339084	0.337651	-3.98046
	1383439_at	NPAS2	-0.433084	4.67306	-2.55267	0.0339182	0.337651	-3.98075
	1393906_at	FAM149A	0.461476	4.45388	2.55187	0.0339608	0.337967	-3.98198
	1369065_a_at	ATP2A2	-0.572356	9.38464	-2.55107	0.0340032	0.338072	-3.9832
	1371998_at	MOB1A	-0.391647	6.58339	-2.5509	0.0340119	0.338072	-3.98346
	1389591_at	HS1BP3	-0.266581	5.29395	-2.55085	0.0340149	0.338072	-3.98354
	1388799_at	KLHL7	-1.5232	8.16889	-2.55041	0.0340382	0.338196	-3.98422
	1368788_at	CHAD	0.401338	4.19731	2.5491	0.0341076	0.338638	-3.98622
	1374415_at	POLR3E	-0.524107	5.25796	-2.54753	0.0341916	0.339179	-3.98864
	1389969_at	TOMM40	0.520273	7.48742	2.54713	0.0342127	0.33928	-3.98925
	1383897_at	H2AFY2	0.303538	7.06362	2.5468	0.0342306	0.339348	-3.98976
	1391714_at	PLAG1	-0.287492	4.838	-2.54535	0.0343079	0.339857	-3.99198
	1385484_s_at	NCKAP5L	-0.209732	6.74013	-2.54526	0.0343127	0.339857	-3.99212
	1395379_at	ZRSR2	0.417321	4.94147	2.54402	0.0343793	0.340173	-3.99402
	1368106_at	PLK2	-0.845289	7.26549	-2.54289	0.0344399	0.340447	-3.99575
	1393158_at	CENPQ	-0.48093	4.41084	-2.54106	0.0345379	0.341307	-3.99854
	1373760_at	TARS2	0.309364	6.26136	2.54013	0.0345882	0.341567	-3.99997
	1393659_at	TRAM1L1	-0.858572	4.89214	-2.53953	0.0346207	0.341619	-4.0009
	1391849_at	HINFP	-0.416274	5.30965	-2.53946	0.0346244	0.341619	-4.001
	1371580_at	ERLIN1	-1.25472	6.19581	-2.53893	0.0346529	0.341688	-4.00181
	1371500_at	LTBP4	-0.564373	6.24353	-2.53892	0.0346534	0.341688	-4.00182
	1378252_at	CHODL	-0.627277	5.49554	-2.53793	0.0347072	0.341827	-4.00335
	1372393_at	FBXO18	-0.232322	7.41285	-2.53742	0.0347349	0.341827	-4.00413
	1367724_a_at	ATP6V0E1	-0.999246	6.72855	-2.53741	0.0347355	0.341827	-4.00415
	1383601_at	MTFR2	-0.437124	4.43593	-2.53665	0.0347764	0.342034	-4.00531
	1388695_at	SHMT2	0.44539	7.30314	2.5363	0.0347953	0.342111	-4.00584
	1388687_at	DHDDS	0.449747	5.96165	2.5361	0.0348062	0.342111	-4.00615
	1389053_at	RMND1	-0.617437	7.07963	-2.53347	0.0349496	0.342988	-4.01019
	1372416_at	NR2C1	0.294143	3.51715	2.53345	0.0349506	0.342988	-4.01021
	1388345_at	PAK2	-1.10765	6.83531	-2.53309	0.0349701	0.343071	-4.01076
	1391876_at	HSF2	0.477849	4.60888	2.53254	0.0350004	0.34326	-4.01161
	1373541_at	ARHGEF17	-0.306974	5.28966	-2.52975	0.0351528	0.344393	-4.01588
	1374571_at	PIGX	-0.460017	9.74685	-2.52948	0.0351676	0.344393	-4.01629
	1376581_at	DTD2	-0.456245	5.25027	-2.52935	0.0351746	0.344393	-4.01649
	1370439_a_at	KCNC2	-0.660959	4.5459	-2.52921	0.0351824	0.344393	-4.0167
	1367751_at	DPM2	-0.367634	8.24121	-2.5285	0.0352216	0.344483	-4.0178
	1389644_at	TBC1D31	-0.665594	4.75719	-2.52723	0.0352914	0.344756	-4.01974
	1377156_at	TCF7L2	-0.45036	5.18265	-2.52672	0.0353192	0.344756	-4.02052
	1393942_at	CRKL	0.228428	3.88986	2.52408	0.0354655	0.345657	-4.02458
	1370301_at	MMP2	0.247219	4.12844	2.52405	0.0354671	0.345657	-4.02462
	1367879_at	CDK5RAP3	0.443015	6.19379	2.52313	0.0355178	0.346042	-4.02602
	1385060_at	TMEM198B	-0.257278	5.29013	-2.52234	0.035562	0.346352	-4.02724
	1382134_at	OLFML1	0.198053	4.06814	2.52216	0.0355718	0.346352	-4.02751
	1379449_at	RB1CC1	-0.678055	8.17854	-2.52133	0.0356176	0.346473	-4.02878
	1389208_at	ARMCX4	-0.912201	8.21286	-2.52111	0.0356301	0.346485	-4.02912
	1375756_at	AIF1L	0.30292	4.31865	2.51924	0.0357343	0.346929	-4.03199
	1367853_at	SLC12A2	-0.840698	7.07776	-2.51898	0.0357489	0.346929	-4.03239
	1391007_s_at	KCNJ11	-0.353033	5.09067	-2.51837	0.0357829	0.347103	-4.03332
	1372952_at	CTU2	0.261591	5.41815	2.51802	0.0358022	0.347182	-4.03385
	1375935_at	LLGL1	-0.490006	6.21473	-2.51674	0.0358738	0.347768	-4.03581
	1373051_at	LMBRD1	-1.14133	8.16184	-2.51635	0.0358959	0.347874	-4.03642
	1377872_at	MALSU1	-1.02168	8.32503	-2.51518	0.0359614	0.348141	-4.0382
	1376969_at	SLC23A2	-0.291016	6.20411	-2.51506	0.035968	0.348141	-4.03839
	1367881_at	SIRPA	-0.555406	7.06949	-2.51506	0.0359683	0.348141	-4.03839
	1373445_at	NOL8	-0.348652	4.84847	-2.51464	0.0359915	0.348257	-4.03902
	1373370_at	HMG20A	-1.07995	8.2298	-2.51376	0.0360413	0.348631	-4.04038
	1384877_at	AQP11	-0.298172	4.02893	-2.51344	0.0360593	0.348633	-4.04087
	1394419_at	ARHGAP11A	-0.740076	5.49829	-2.51297	0.0360857	0.348633	-4.04159
	1369301_at	APLNR	0.245693	3.63804	2.51295	0.0360866	0.348633	-4.04161
	1387860_at	CAPN2	-0.388936	8.50626	-2.5123	0.0361231	0.348633	-4.04261
	1380323_at	SLK	-0.203969	3.55051	-2.51181	0.036151	0.348716	-4.04336
	1373456_at	RNF111	-1.17219	7.40554	-2.51138	0.036175	0.348839	-4.04402
	1374716_at	RRP15	-0.337871	6.95763	-2.51071	0.0362129	0.348964	-4.04504
	1373702_at	L3MBTL2	-0.542182	6.77466	-2.51068	0.0362146	0.348964	-4.04509
	1387306_a_at	EGR2	0.817157	4.41242	2.51036	0.0362329	0.348964	-4.04558
	1382322_a_at	CIC	-0.422154	10.0681	-2.50992	0.0362577	0.348978	-4.04625
	1372225_at	CEP350	-0.753201	5.62308	-2.50959	0.0362762	0.348978	-4.04676
	1373946_at	ARMC10	-0.67213	8.04576	-2.50924	0.0362965	0.348978	-4.0473
	1371601_at	MAN1B1	0.272941	7.6635	2.50908	0.0363055	0.348978	-4.04755
	1398279_at	TRPV5	-0.302085	4.58356	-2.50906	0.0363065	0.348978	-4.04757
	1390381_at	XPC	-0.865406	6.26118	-2.5083	0.0363498	0.349118	-4.04874
	1374071_at	FAM118A	-0.973194	6.8909	-2.50818	0.0363565	0.349118	-4.04892
	1390049_at	FHL1	0.440725	5.50095	2.5081	0.0363611	0.349118	-4.04905
	1398947_at	PUM2	-1.23113	8.91001	-2.50752	0.0363938	0.349122	-4.04993
	1367538_at	PHC3	-1.33051	7.28692	-2.5065	0.0364521	0.349171	-4.0515
	1371995_at	KLHL21	-0.246057	4.97995	-2.5052	0.0365257	0.349475	-4.05348
	1394575_at	GNAL	0.538733	5.89939	2.50492	0.0365416	0.349475	-4.05391
	1373323_at	EPS15L1	-0.420033	6.99021	-2.50262	0.0366731	0.350113	-4.05743
	1371816_at	ZCCHC3	-0.351519	5.76788	-2.50206	0.0367055	0.350262	-4.05829
	1371778_at	RNF146	-1.07265	8.68719	-2.50161	0.0367312	0.350293	-4.05898
	1378230_at	SLC30A4	0.20011	3.64341	2.5006	0.0367891	0.350518	-4.06052
	1373429_at	ATF6B	0.718261	5.65532	2.49896	0.0368835	0.350864	-4.06304
	1393203_at	FAM136A	-0.701832	6.48822	-2.49802	0.0369379	0.350864	-4.06448
	1369094_a_at	PTPRS	0.404864	4.02237	2.49753	0.0369659	0.351023	-4.06522
	1372388_at	WDR48	-0.659447	7.00949	-2.49696	0.0369985	0.35117	-4.06609
	1383049_at	KLHL8	-0.412538	5.46743	-2.49687	0.0370039	0.35117	-4.06623
	1385673_at	RPAIN	-0.274108	3.80971	-2.49639	0.0370318	0.351327	-4.06697
	1377402_at	CDK10	0.341165	5.86819	2.49586	0.0370625	0.351506	-4.06778
	1395512_at	CRLF1	0.82324	4.65043	2.49567	0.0370732	0.351506	-4.06807
	1374615_at	ANKRD44	-1.34354	7.56874	-2.49485	0.037121	0.351588	-4.06933
	1371697_at	PNPLA2	-0.250261	4.76885	-2.49474	0.037127	0.351588	-4.06949
	1378694_at	PLXNB1	0.39127	4.47844	2.49446	0.0371434	0.351635	-4.06992
	1382235_at	NADK2	-1.19527	5.90703	-2.49357	0.0371951	0.352018	-4.07128
	1370833_at	PEX5L	0.377025	3.77548	2.49337	0.0372068	0.352021	-4.07159
	1376325_at	NFRKB	-0.688873	6.32218	-2.49301	0.0372275	0.352078	-4.07214
	1398561_at	IRF2	-0.334783	3.69053	-2.49008	0.0373984	0.353297	-4.07662
	1372693_at	HNRNPA1	-1.2214	8.75945	-2.48977	0.0374167	0.353362	-4.0771
	1380979_a_at	ZSWIM8	-0.428356	8.3237	-2.48859	0.0374854	0.353772	-4.0789
	1372570_at	USP30	-0.799405	7.05775	-2.48738	0.0375564	0.353878	-4.08075
	1388951_at	KMT2B	-0.58706	6.90336	-2.48726	0.0375634	0.353878	-4.08094
	1368208_at	NAT8B	-0.253635	5.17821	-2.48715	0.03757	0.353878	-4.08111
	1374897_at	ALYREF	0.740101	8.3269	2.48689	0.0375851	0.353878	-4.0815
	1377163_at	INHBB	-1.12645	5.46048	-2.48609	0.0376319	0.354104	-4.08272
	1371150_at	CCND1	0.319457	5.60295	2.48555	0.037664	0.354299	-4.08356
	1371917_at	TRMU	0.528158	5.50714	2.48499	0.037697	0.354503	-4.08442
	1372772_at	NFAT5	-0.820602	6.36038	-2.48449	0.0377265	0.354653	-4.08518
	1381977_at	RGMB	-0.752559	8.18328	-2.48432	0.0377361	0.354653	-4.08543
	1382384_at	RASSF6	0.221545	3.64447	2.48255	0.0378409	0.355211	-4.08815
	1383355_at	ABCA1	0.319349	4.43492	2.48205	0.0378704	0.355381	-4.08891
	1373897_at	LMNB1	-0.838156	9.24232	-2.48159	0.0378976	0.355528	-4.08961
	1371326_at	CSNK2A2	-0.384212	7.74777	-2.48111	0.0379259	0.355571	-4.09034
	1373413_at	TMEM128	-1.01235	8.19944	-2.48033	0.037972	0.355571	-4.09153
	1376617_at	KIF26B	-0.882183	6.90733	-2.48023	0.0379778	0.355571	-4.09168
	1371646_at	PGD	0.501766	7.11033	2.47989	0.0379982	0.355614	-4.09221
	1393368_at	OSBPL5	-0.894039	6.6839	-2.47886	0.0380593	0.35589	-4.09378
	1377054_at	SEMA4D	-0.413286	5.37175	-2.47886	0.0380595	0.35589	-4.09379
	1385315_at	MTSS1L	0.313861	5.8344	2.47882	0.038062	0.35589	-4.09385
	1398159_at	KLF5	0.251626	3.53768	2.47652	0.0381986	0.357019	-4.09736
	1383115_at	CSTF2T	-0.995873	8.80571	-2.47634	0.0382096	0.357019	-4.09764
	1389867_at	CELF2	-0.564654	10.4828	-2.47613	0.0382218	0.357019	-4.09795
	1379366_a_at	BSPRY	0.264352	4.19792	2.4748	0.0383016	0.357154	-4.09999
	1383352_at	TTF1	-0.343181	4.90064	-2.47479	0.0383021	0.357154	-4.10001
	1389708_at	DPH6	-0.528853	5.13943	-2.47462	0.038312	0.357154	-4.10026
	1376998_a_at	ARHGEF40	-0.279929	5.79273	-2.47417	0.0383394	0.357195	-4.10096
	1390796_at	GPATCH8	-0.701189	5.4242	-2.47372	0.0383662	0.357231	-4.10165
	1373369_at	ZMIZ1	-0.619324	9.21161	-2.47284	0.038419	0.357236	-4.10299
	1373152_at	PRSS23	-0.265411	4.26326	-2.47275	0.0384243	0.357236	-4.10312
	1392497_at	S100PBP	-1.16241	6.42798	-2.47241	0.0384447	0.35732	-4.10365
	1382417_at	MDM4	0.336477	3.81778	2.47222	0.0384564	0.357321	-4.10394
	1373656_at	PPP1R3D	-0.430456	4.35814	-2.47182	0.0384804	0.357438	-4.10455
	1374546_at	PCDH17	-0.782324	8.48347	-2.47128	0.0385128	0.357632	-4.10538
	1374618_at	AFF1	-0.370213	4.24825	-2.47027	0.0385736	0.35809	-4.10692
	1376639_at	RNF126	0.363021	6.33693	2.46972	0.0386065	0.358288	-4.10776
	1368526_at	PEX3	-0.87882	6.22076	-2.469	0.03865	0.358464	-4.10886
	1380867_a_at	PLEKHM1	-0.318644	5.33566	-2.46884	0.03866	0.358464	-4.10911
	1375357_at	TOR1A	-0.58662	7.06999	-2.46755	0.0387378	0.359046	-4.11108
	1372444_at	KIF5B	-1.17334	7.38924	-2.46742	0.0387459	0.359046	-4.11128
	1387329_at	RNF38	0.247508	4.22892	2.46672	0.0387879	0.359221	-4.11234
	1369814_at	CCL20	0.392883	3.84021	2.46599	0.0388324	0.359462	-4.11347
	1373056_at	TMED4	-0.472674	7.45939	-2.46591	0.038837	0.359462	-4.11358
	1388791_at	SPATS2L	-1.12448	6.90508	-2.46413	0.0389455	0.360157	-4.11631
	1370502_at	PAM	0.40007	3.92652	2.46406	0.0389496	0.360157	-4.11641
	1381974_at	BTBD3	-1.00764	5.9957	-2.46391	0.0389584	0.360157	-4.11663
	1387946_at	LGALS3BP	0.203125	3.91781	2.46322	0.0390004	0.360195	-4.11769
	1388943_at	CHRAC1	-0.794522	5.68849	-2.46212	0.0390676	0.360295	-4.11937
	1377902_a_at	RAD52	-0.379826	5.03163	-2.46185	0.0390845	0.360295	-4.1198
	1382724_at	PIGO	-0.246912	5.15007	-2.45905	0.0392557	0.361303	-4.12407
	1392579_at	NABP1	-0.312523	3.84919	-2.45899	0.0392594	0.361303	-4.12416
	1395616_at	MPHOSPH8	-0.986942	6.95716	-2.45876	0.0392733	0.361303	-4.12451
	1382461_at	PRMT7	0.380319	6.18134	2.45643	0.0394166	0.362239	-4.12807
	1387215_at	AGXT	0.355161	4.20422	2.4548	0.0395173	0.362688	-4.13056
	1376570_at	CCT5	0.286739	10.5916	2.45472	0.0395222	0.362688	-4.13069
	1383448_at	IRF9	-0.230132	4.74127	-2.45396	0.039569	0.362688	-4.13184
	1373298_at	UBASH3B	-0.284326	5.35848	-2.45361	0.0395906	0.362705	-4.13238
	1392924_at	VLDLR	-0.739669	6.65785	-2.45315	0.0396192	0.362705	-4.13308
	1373491_at	GBA	0.412256	5.89509	2.453	0.0396284	0.362705	-4.13331
	1374043_at	GRAMD3	-0.417952	5.63176	-2.45296	0.0396306	0.362705	-4.13336
	1373417_at	PLSCR3	-0.507349	5.25969	-2.4527	0.0396472	0.362719	-4.13377
	1394413_at	PIAS2	-0.625488	5.94291	-2.45256	0.0396555	0.362719	-4.13398
	1373447_at	HN1L	-0.836073	5.18175	-2.45132	0.0397325	0.363211	-4.13588
	1376661_at	KAZN	0.368016	5.49499	2.45102	0.0397514	0.363215	-4.13634
	1380098_at	CLOCK	0.303115	3.91791	2.45038	0.0397908	0.363215	-4.13731
	1389229_at	PXYLP1	-0.474015	4.94498	-2.44952	0.0398446	0.363215	-4.13863
	1385663_at	USP13	0.245348	5.55155	2.44839	0.0399149	0.363215	-4.14035
	1369511_at	EDNRA	0.315863	3.8885	2.44831	0.0399199	0.363215	-4.14047
	1368992_a_at	SRSF5	-0.592792	9.15373	-2.44795	0.039942	0.36322	-4.14102
	1383444_at	SLC24A2	-0.763283	5.84702	-2.44768	0.0399594	0.36322	-4.14144
	1372402_at	NANS	0.587947	6.90945	2.44755	0.0399672	0.36322	-4.14163
	1397960_at	ARMCX3	0.606367	4.72025	2.44704	0.0399991	0.363298	-4.14241
	1378068_at	MIR29C	-0.304777	3.93763	-2.44696	0.0400041	0.363298	-4.14253
	1374489_at	GTPBP2	-0.449292	6.57342	-2.44657	0.0400283	0.36335	-4.14312
	1389451_at	SLC52A2	0.279257	4.67345	2.44635	0.0400425	0.363374	-4.14347
	1383608_at	ARRDC2	-0.443958	6.12967	-2.44585	0.0400739	0.363553	-4.14424
[truncated: 11,241 more rows]

## Sheet: Table S3
	MDD			BP			CUS
	Gene	Z		Gene	Z		Gene	Z
	5S_rRNA	-1.97843		A1BG	0.49195		A1BG	-1.0133
	7SK	-1.61417		A1BG-AS1	1.10373		A1CF	-0.401084
	A1BG	0.652264		A1CF	0.464275		A2M	-1.79362
	A1BG-AS1	-0.746262		A2M	-3.40852		A2ML1	0.086467
	A1CF	1.4411		A2M-AS1	2.65593		A3GALT2	-0.752283
	A2M	-0.273218		A2ML1	1.92987		A4GALT	-0.499154
	A2M-AS1	1.46723		A2ML1-AS1	0.663697		A4GNT	-0.171709
	A2ML1	-0.464292		A2ML1-AS2	0.000533511		AAAS	-0.180885
	A2ML1-AS1	-0.821105		A2MP1	-0.195776		AACS	-0.670501
	A2ML1-AS2	-0.877421		A3GALT2	1.29278		AADAC	0
	A2MP1	2.60366		A4GALT	0.7348		AADACL2	0
	A3GALT2	-1.85787		A4GNT	1.20189		AADACL3	0
	A4GALT	-0.125433		AA06	0.599768		AADACL4	0
	A4GNT	0.385559		AAAS	-0.903473		AADAT	-0.597854
	AA06	-1.32316		AACS	0.290291		AAGAB	2.41335
	AAAS	-0.239502		AACSP1	0.680395		AAK1	1.07093
	AACS	-1.70266		AADAC	1.7668		AAMDC	3.02669
	AACSP1	-0.0434005		AADACL2	0.95534		AAMP	2.56057
	AADAC	-0.705082		AADACL2-AS1	1.06521		AANAT	0.691676
	AADACL2	0.173377		AADACL3	-0.258994		AAR2	1.09544
	AADACL2-AS1	0.840641		AADACL4	0.661316		AARD	1.05299
	AADACL3	0.497304		AADACP1	0.694532		AARS2	-0.509906
	AADACL4	-0.699757		AADAT	0.18341		AARSD1	0.580869
	AADACP1	-0.378837		AAGAB	-0.754009		AASDH	1.25512
	AADAT	-0.800579		AAK1	0.219054		AASDHPPT	2.1868
	AAGAB	1.19343		AAMDC	0.976153		AASS	0.876004
	AAK1	-3.91604		AAMP	-2.43337		AATF	3.41722
	AAMDC	1.7662		AANAT	0.497723		AATK	-1.35122
	AAMP	1.60708		AAR2	-0.194236		ABAT	1.74483
	AANAT	0.0642587		AARD	0.0306357		ABCA1	-0.281715
	AAR2	0.469275		AARS2	-2.83731		ABCA12	0.926818
	AARD	-1.22652		AARSD1	-0.593494		ABCA13	1.16028
	AARS1	0.384085		AASDH	2.5715		ABCA2	-0.0826414
	AARS2	-2.32211		AASDHPPT	-0.925948		ABCA3	-1.88095
	AARSD1	1.26075		AASS	0.910903		ABCA4	1.2723
	AARSD1P1	-2.68523		AATF	-0.38179		ABCA5	2.43772
	AASDH	-0.170043		AATK	-1.05763		ABCA6	0.241875
	AASDHPPT	2.94301		ABAT	-1.13284		ABCA7	-0.131295
	AASS	2.0091		ABCA1	2.70129		ABCA9	-0.13609
	AATBC	1.10637		ABCA10	1.38804		ABCB10	-0.458281
	AATF	1.21144		ABCA11P	0.950436		ABCB11	1.02869
	AATK	-0.0914595		ABCA12	2.03076		ABCB4	2.91779
	ABAT	0.206794		ABCA13	1.51091		ABCB5	1.50395
	ABCA1	-0.0392723		ABCA17P	1.62716		ABCB6	-2.26699
	ABCA10	-1.1217		ABCA2	-1.12171		ABCB7	0.706373
	ABCA11P	-0.923534		ABCA3	-0.799544		ABCB8	-0.122448
	ABCA12	-1.50529		ABCA4	0.938279		ABCB9	-1.52693
	ABCA13	-0.732419		ABCA5	-1.0181		ABCC1	1.2247
	ABCA15P	-1.32702		ABCA6	0.659198		ABCC10	-0.819975
	ABCA17P	0.61131		ABCA7	1.10839		ABCC12	-1.31337
	ABCA2	0.0864195		ABCA8	-2.34695		ABCC2	-0.120776
	ABCA3	-0.818051		ABCA9	0.858574		ABCC3	0.613552
	ABCA3P1	-0.944341		ABCA9-AS1	1.06504		ABCC4	0.860849
	ABCA4	1.7272		ABCB1	-0.328333		ABCC5	-0.643944
	ABCA5	0.10069		ABCB10	-0.389681		ABCC6	-1.04169
	ABCA6	-0.287036		ABCB10P1	0.0923262		ABCC8	-0.060139
	ABCA7	-0.572545		ABCB10P3	-0.00143935		ABCC9	-1.43422
	ABCA8	0.120384		ABCB10P4	-0.0666195		ABCD1	-1.24416
	ABCA9	-2.01687		ABCB11	1.29442		ABCD2	0.677118
	ABCA9-AS1	0.689316		ABCB4	0.231647		ABCD3	1.14866
	ABCB1	-0.299552		ABCB5	0.735563		ABCD4	0.257069
	ABCB10	0.249693		ABCB6	-0.0201192		ABCE1	-1.72068
	ABCB10P1	-0.829709		ABCB7	1.35		ABCF1	-1.96117
	ABCB10P3	0.330317		ABCB8	-1.38613		ABCF2	-0.181742
	ABCB10P4	-1.05992		ABCB9	2.93697		ABCF3	1.38467
	ABCB11	-0.660818		ABCC1	0.110611		ABCG1	1.30896
	ABCB4	0.498042		ABCC10	-1.17477		ABCG2	2.83846
	ABCB5	1.49132		ABCC11	0.487041		ABCG4	-1.88276
	ABCB6	0.59772		ABCC12	-1.88466		ABCG5	1.31574
	ABCB7	-1.32044		ABCC13	0.448656		ABCG8	-0.177982
	ABCB8	-0.642371		ABCC2	1.25629		ABHD1	-1.8
	ABCB9	-2.21577		ABCC3	-1.82719		ABHD10	1.83754
	ABCC1	-0.606038		ABCC4	0.0357427		ABHD11	-0.531162
	ABCC10	-0.535859		ABCC5	-1.94375		ABHD12	0.863156
	ABCC11	-0.492142		ABCC5-AS1	-1.60626		ABHD12B	-0.379824
	ABCC12	-2.23836		ABCC6	0.258305		ABHD13	-0.169607
	ABCC13	1.49441		ABCC6P1	0.592355		ABHD14A	-2.05006
	ABCC2	1.17828		ABCC6P2	2.49995		ABHD14B	-0.637145
	ABCC3	0.761442		ABCC8	-0.426443		ABHD15	1.44237
	ABCC4	-1.37671		ABCC9	4.38762		ABHD16A	-0.482072
	ABCC5	-2.7391		ABCD1	0.452629		ABHD16B	-0.376416
	ABCC5-AS1	0.0707321		ABCD1P2	0		ABHD17A	-2.35823
	ABCC6	1.54001		ABCD1P3	0		ABHD17B	2.56354
	ABCC6P1	-0.793748		ABCD1P4	0		ABHD17C	-1.29401
	ABCC6P2	0.912141		ABCD1P5	0		ABHD18	2.63082
	ABCC8	-2.50529		ABCD2	0.754989		ABHD2	-2.21689
	ABCC9	3.45399		ABCD3	1.62337		ABHD3	-0.680475
	ABCD1	1.85781		ABCD4	1.18136		ABHD4	-2.2683
	ABCD1P2	1.08873		ABCE1	-0.0598316		ABHD5	-0.0171751
	ABCD1P3	0		ABCF1	-2.94836		ABHD6	-5.06763
	ABCD1P4	1.25474		ABCF2	0.690406		ABHD8	-2.23561
	ABCD1P5	0.856512		ABCF2P1	1.31477		ABI1	0.621051
	ABCD2	-0.56111		ABCF2P2	0		ABI2	-0.17433
	ABCD3	2.07192		ABCF3	-2.05981		ABI3	-0.218802
	ABCD4	1.18837		ABCG1	0.375082		ABI3BP	-0.435305
	ABCE1	1.70148		ABCG2	-2.68475		ABITRAM	-0.967615
	ABCF1	-0.453545		ABCG4	-0.000243217		ABL1	-1.60627
	ABCF2	1.18933		ABCG5	1.37561		ABL2	-2.83971
	ABCF2P1	-0.0348517		ABCG8	-1.14391		ABLIM1	-1.3994
	ABCF2P2	-1.77067		ABHD1	0.139759		ABLIM2	-2.08648
	ABCF3	0.0878876		ABHD10	0.404657		ABLIM3	-3.30915
	ABCG1	1.26651		ABHD11	-0.944351		ABO	0
	ABCG2	0.610285		ABHD12	-2.46289		ABR	-2.03736
	ABCG4	-3.60597		ABHD12B	-1.03881		ABRA	-2.47289
	ABCG5	0.391485		ABHD13	2.35647		ABRACL	1.06013
	ABCG8	-0.654925		ABHD14A	-1.06474		ABRAXAS1	1.56614
	ABHD1	0.636969		ABHD14A-ACY1	-1.36135		ABRAXAS2	1.41674
	ABHD10	0.51951		ABHD14B	0.0356012		ABT1	-1.94171
	ABHD11	0.0107172		ABHD15	-0.12199		ABTB1	1.51895
	ABHD12	2.39013		ABHD15-AS1	0		ABTB2	0.390013
	ABHD12B	0.544869		ABHD16A	-1.5294		ACAA2	1.16334
	ABHD13	0.0411116		ABHD16B	0.592073		ACACA	0.296341
	ABHD14A	-0.223071		ABHD17A	0.723502		ACACB	-0.512995
	ABHD14A-ACY1	0.127418		ABHD17AP3	-1.61645		ACAD10	-0.00825019
	ABHD14B	0.821729		ABHD17AP4	0.808419		ACAD11	0.194174
	ABHD15	0.340182		ABHD17AP6	0.356634		ACAD8	2.89063
	ABHD16A	-2.7433		ABHD17AP9	0		ACAD9	-0.484376
	ABHD16B	0.488521		ABHD17B	-1.344		ACADL	0.582241
	ABHD17A	0.374576		ABHD17C	1.70145		ACADM	0.600084
	ABHD17AP1	0.549055		ABHD2	0.463617		ACADS	0.844037
	ABHD17AP3	-0.307476		ABHD3	3.2203		ACADSB	1.26091
	ABHD17AP4	0.408847		ABHD4	1.77528		ACADVL	-2.14976
	ABHD17AP5	-1.51956		ABHD5	0.663042		ACAN	-0.159159
	ABHD17AP6	0.443628		ABHD6	-2.35198		ACAP1	1.48013
	ABHD17B	-0.584204		ABHD8	-0.131549		ACAP2	3.18464
	ABHD17C	-0.16021		ABI1	-1.83448		ACAP3	-0.737034
	ABHD18	-0.143758		ABI2	-0.332145		ACAT1	3.41787
	ABHD2	-1.70957		ABI3	-1.66881		ACAT2	2.11494
	ABHD3	0.0850616		ABI3BP	1.36738		ACBD3	2.22364
	ABHD4	-0.85885		ABL1	-0.0129464		ACBD4	-0.00377269
	ABHD5	-0.9573		ABL2	1.36672		ACBD5	3.04225
	ABHD6	-0.549664		ABLIM1	1.58937		ACBD6	2.83058
	ABHD8	-0.562782		ABLIM2	-1.60359		ACBD7	-0.200003
	ABI1	0.993911		ABLIM3	-1.72454		ACCS	0.608274
	ABI2	-2.60725		ABO	2.04915		ACCSL	1.74012
	ABI3	1.51611		ABR	-1.95464		ACD	-2.43557
	ABI3BP	0.434094		ABRA	2.55744		ACE	-1.09324
	ABITRAM	0.341113		ABRACL	-1.35607		ACE2	-1.92446
	ABITRAMP1	0.137579		ABT1	-0.23925		ACER1	2.31027
	ABL1	-0.583089		ABT1P1	0.710619		ACER2	2.58037
	ABL2	1.13601		ABTB1	-2.14631		ACER3	3.87371
	ABLIM1	-0.741628		ABTB2	1.01151		ACHE	0.892249
	ABLIM2	-3.06767		ACAA1	-0.171855		ACIN1	-1.71861
	ABLIM3	0.51733		ACAA2	2.87578		ACKR1	1.42595
	ABO	0.0569002		ACACA	0.709405		ACKR2	0.951368
	ABR	-0.59327		ACACB	1.74057		ACKR3	0.203231
	ABR-AS1	-0.314322		ACAD10	1.2957		ACKR4	0.841679
	ABRA	-2.384		ACAD11	-0.339722		ACLY	-3.08531
	ABRACL	-0.142543		ACAD8	-1.74985		ACMSD	1.60293
	ABRAXAS1	-0.166195		ACAD9	-2.21669		ACO1	1.20191
	ABRAXAS1P1	-1.03831		ACADL	1.70107		ACO2	0.944743
	ABRAXAS1P2	0.43163		ACADM	0.796966		ACOD1	-0.838799
	ABRAXAS2	0.379979		ACADS	2.05105		ACOT1	-1.79911
	ABT1	0.0394422		ACADSB	-0.0376238		ACOT11	-2.1518
	ABT1P1	-0.146526		ACADVL	1.02818		ACOT12	0.695149
	ABTB1	-0.467791		ACAN	1.25028		ACOT13	1.19268
	ABTB2	0.0617103		ACAP1	2.00634		ACOT2	0.273514
	ABTB3	0.00133032		ACAP2	1.6086		ACOT4	-0.52687
	ACAA1	-0.2812		ACAP2-IT1	0.794225		ACOT6	-2.2646
	ACAA2	-0.347138		ACAP3	-1.04186		ACOT7	-3.49653
	ACAA2P1	1.20486		ACAT1	1.24261		ACOT8	-0.755489
	ACACA	-2.04714		ACAT2	-2.80946		ACOT9	0.996953
	ACACB	-0.25882		ACBD3	0.446316		ACOX1	-2.01429
	ACAD10	-0.9609		ACBD4	0.165217		ACOX2	-0.67622
	ACAD11	0.830123		ACBD5	0.904231		ACOX3	2.68381
	ACAD8	-0.283994		ACBD6	-0.648812		ACOXL	0.00993728
	ACAD9	0.584356		ACBD7	1.59115		ACP1	0.555605
	ACADL	-0.630091		ACCS	-0.349661		ACP2	-0.247162
	ACADM	2.37091		ACCSL	0.26086		ACP4	2.86269
	ACADS	0.636372		ACD	-1.74822		ACP5	0.728584
	ACADSB	2.18205		ACE	-0.636973		ACP6	0.655897
	ACADVL	0.418472		ACE2	3.00368		ACP7	1.61403
	ACAN	2.81714		ACE3P	0		ACR	1.10534
	ACAP1	-0.326763		ACER1	-0.609874		ACRBP	0.567185
	ACAP2	-0.233989		ACER2	1.62632		ACRV1	0.325923
	ACAP2-IT1	-1.34169		ACER3	-0.948009		ACSBG1	-2.52504
	ACAP3	-0.80987		ACHE	0.0599971		ACSBG2	-0.220039
	ACAT1	1.50456		ACIN1	0.358954		ACSF2	-1.89539
	ACAT2	-1.27001		ACKR1	1.66709		ACSF3	-2.30163
	ACBD3	2.45082		ACKR2	-0.320223		ACSL1	-0.463936
	ACBD3-AS1	0.183316		ACKR3	0.924351		ACSL3	1.44046
	ACBD4	-0.58908		ACKR4	0.440278		ACSL4	0.65994
	ACBD5	1.74928		ACLY	-3.43558		ACSL5	1.08781
	ACBD6	0.207678		ACMSD	-0.246875		ACSL6	-2.37072
	ACBD7	0.340059		ACO1	2.51367		ACSM1	0
	ACCS	-1.30352		ACO2	-2.93451		ACSM3	3.53047
	ACCSL	-0.288975		ACOT1	1.6151		ACSM4	0.986621
	ACD	-0.132027		ACOT11	-0.485088		ACSM5	-0.0901964
	ACE	0.0591353		ACOT12	1.53675		ACSS1	-0.649257
	ACE2	-0.97289		ACOT13	0.850596		ACSS2	1.35933
	ACE3P	0		ACOT2	-1.37856		ACSS3	1.34622
	ACER1	0.191261		ACOT4	-0.346494		ACTA1	1.02927
	ACER2	-0.888812		ACOT6	0.939682		ACTA2	-2.30818
	ACER3	1.31413		ACOT7	-2.89373		ACTB	-1.62595
	ACHE	1.35195		ACOT8	-2.10875		ACTBL2	0.0955853
	ACIN1	-0.119541		ACOT9	2.14213		ACTC1	0.0958684
	ACKR1	-0.459687		ACOX1	0.228364		ACTG1	-3.35707
	ACKR2	1.32434		ACOX2	2.03408		ACTG2	-1.93744
	ACKR3	-0.780788		ACOX3	-1.62893		ACTL10	0.412264
	ACKR4	0.746695		ACOXL	2.65723		ACTL6A	-1.90627
	ACKR4P1	-0.167245		ACP1	-1.82221		ACTL6B	-3.0628
	ACLY	-2.84171		ACP2	-2.71886		ACTL7A	-0.636623
	ACMSD	-0.0815878		ACP5	0.75201		ACTL7B	-0.129004
	ACNATP	-1.41625		ACP6	2.02874		ACTL9	0
	ACO1	1.1256		ACR	1.16291		ACTN1	-1.68668
	ACO2	2.6613		ACRBP	-1.08278		ACTN2	0.406705
	ACOT1	-0.557321		ACRV1	0.364765		ACTN3	-1.64696
	ACOT11	-3.97994		ACSBG1	2.27159		ACTN4	-3.49967
	ACOT12	-0.340071		ACSBG2	1.39844		ACTR10	1.39106
	ACOT13	0.173782		ACSF2	2.59894		ACTR1A	-1.08341
	ACOT2	0.510565		ACSF3	-0.659632		ACTR1B	-2.18549
	ACOT4	-1.61399		ACSL1	-0.627678		ACTR2	-1.65448
	ACOT6	0.466213		ACSL3	-0.43132		ACTR3	1.54231
	ACOT7	-1.00013		ACSL4	-1.81534		ACTR3B	2.50505
	ACOT8	-0.704044		ACSL5	1.99319		ACTR5	-0.750973
	ACOT9	-0.222942		ACSL6	-0.0605875		ACTR6	2.34641
	ACOX1	1.5501		ACSM1	1.97353		ACTR8	0.828353
	ACOX2	-0.854047		ACSM2A	2.37113		ACTRT1	0
	ACOX3	0.0664232		ACSM2B	1.62956		ACTRT2	0
	ACOXL	-0.795787		ACSM3	0.978029		ACTRT3	-0.889049
	ACOXL-AS1	0.600587		ACSM4	-0.135236		ACVR1	-0.193851
	ACP1	0.647132		ACSM5	-1.45202		ACVR1B	-0.761326
	ACP2	0.278257		ACSM6	0.773826		ACVR1C	0.437889
	ACP3	-0.177643		ACSS1	-0.655412		ACVR2A	0.815309
	ACP4	0.815941		ACSS2	-1.02816		ACVR2B	-0.4488
	ACP5	0.536779		ACSS3	3.23942		ACVRL1	-1.29243
	ACP6	0.297719		ACTA1	0.889807		ACY1	-1.68185
	ACP7	1.24799		ACTA2	-2.25785		ACY3	0.625209
	ACR	-1.19284		ACTA2-AS1	1.70823		ACYP1	2.80006
	ACRBP	0.375348		ACTB	-0.651083		ACYP2	1.99037
	ACRV1	1.00268		ACTBL2	-1.26236		ADA	-0.00200765
	ACSBG1	-1.10536		ACTBP1	-0.65842		ADAD1	-0.135176
	ACSBG2	0.244994		ACTBP11	1.47487		ADAD2	0.518467
	ACSF2	-0.561987		ACTBP12	1.82562		ADAL	-0.505628
	ACSF3	1.17721		ACTBP14	-0.730259		ADAM10	1.62404
	ACSL1	1.40849		ACTBP2	0.701323		ADAM11	0.368198
	ACSL3	3.63366		ACTBP6	1.15349		ADAM12	-1.6944
	ACSL3-AS1	-2.86383		ACTBP7	1.39226		ADAM15	-0.624035
	ACSL3P1	0.566665		ACTBP8	0		ADAM17	-0.832359
	ACSL4	-0.256424		ACTBP9	-3.12123		ADAM18	0.541485
	ACSL5	1.00513		ACTC1	0.100783		ADAM19	-1.69588
	ACSL6	-0.0372163		ACTG1	-1.79842		ADAM1A	-1.30003
	ACSL6-AS1	-0.795409		ACTG1P1	0.0786035		ADAM1B	1.92132
	ACSM1	0.130436		ACTG1P10	0.376683		ADAM2	-0.0914444
	ACSM2A	-0.0300973		ACTG1P12	1.07764		ADAM20	0
	ACSM2B	-0.80591		ACTG1P13	0		ADAM21	0.970373
	ACSM3	0.517004		ACTG1P14	1.76783		ADAM22	3.50489
	ACSM4	-0.394814		ACTG1P3	1.25974		ADAM23	2.82081
	ACSM5	1.39667		ACTG1P4	1.59356		ADAM28	0.0896269
	ACSM5P1	0.412388		ACTG1P9	1.63332		ADAM29	0
	ACSM6	-0.666437		ACTG2	0.114471		ADAM30	0.813513
	ACSS1	0.44678		ACTL10	-0.0277369		ADAM32	3.20517
	ACSS2	-0.062782		ACTL6A	1.58732		ADAM33	0.889624
	ACSS3	0.0228106		ACTL6B	-1.7376		ADAM5	-0.299408
	ACTA1	-1.05503		ACTL7A	0.183765		ADAM7	2.07234
	ACTA2	0.907346		ACTL7B	0.349095		ADAM8	-0.897047
	ACTA2-AS1	0.887698		ACTL8	-0.391866		ADAM9	2.40838
	ACTB	1.70037		ACTL9	0.85514		ADAMDEC1	-0.370521
	ACTBL2	-1.63839		ACTN1	0.475819		ADAMTS1	-2.61086
	ACTBP1	-0.632107		ACTN2	-1.22802		ADAMTS10	-0.116755
	ACTBP11	1.84343		ACTN3	1.50627		ADAMTS12	-0.309542
	ACTBP12	-1.67501		ACTN4	-1.19005		ADAMTS13	1.76384
	ACTBP14	0.675031		ACTN4P1	-0.0991654		ADAMTS14	-1.18747
	ACTBP15	-1.74066		ACTN4P2	-0.595289		ADAMTS15	-0.47915
	ACTBP2	1.13955		ACTR10	-2.56598		ADAMTS16	0.290222
	ACTBP6	-0.617434		ACTR1A	-3.57905		ADAMTS17	-0.348659
	ACTBP7	-0.369385		ACTR1B	-2.70967		ADAMTS18	-0.436872
	ACTBP8	0.402504		ACTR2	-1.19942		ADAMTS19	0.104749
	ACTBP9	2.08007		ACTR3	-2.12245		ADAMTS2	-2.80883
	ACTC1	0.958309		ACTR3B	-2.77153		ADAMTS20	0.391674
	ACTE1P	-0.3378		ACTR3BP2	0.077465		ADAMTS3	-1.09984
	ACTG1	0.741713		ACTR3BP3	0		ADAMTS4	0.174983
	ACTG1P1	-0.858141		ACTR3BP4	0		ADAMTS5	-0.689101
	ACTG1P10	-0.799515		ACTR3BP5	0.966068		ADAMTS6	0.194298
	ACTG1P11	0		ACTR3BP6	0		ADAMTS7	0.925617
	ACTG1P12	-2.08662		ACTR3C	1.26337		ADAMTS8	-0.79481
	ACTG1P13	0.590159		ACTR3P2	0.912644		ADAMTS9	-0.871373
	ACTG1P14	-0.654749		ACTR3P3	0		ADAMTSL1	0.0169566
	ACTG1P15	0.91697		ACTR5	2.29775		ADAMTSL2	-0.0679325
	ACTG1P17	0.7601		ACTR6	-0.931472		ADAMTSL3	-0.862872
	ACTG1P18	-1.83754		ACTR6P1	0		ADAMTSL4	-1.54816
	ACTG1P2	0		ACTR8	-2.1402		ADAMTSL5	-1.09098
	ACTG1P20	-0.291693		ACTRT1	-0.377571		ADAP1	-1.48845
	ACTG1P24	-0.291624		ACTRT2	0.470518		ADAP2	0.3599
	ACTG1P25	-0.923755		ACTRT3	2.5517		ADAR	-2.98422
	ACTG1P3	-0.905448		ACVR1	-1.5702		ADARB1	-0.575072
	ACTG1P4	-0.283176		ACVR1B	-0.566396		ADARB2	1.37773
	ACTG1P9	-0.301606		ACVR1C	-0.115581		ADAT1	0.992549
	ACTG2	1.33308		ACVR2A	0.865003		ADAT2	2.34775
	ACTL10	0.090443		ACVR2B	-0.863421		ADCK1	-0.916636
	ACTL11P	-0.505231		ACVR2B-AS1	1.44077		ADCK2	0.652739
	ACTL6A	1.51112		ACVRL1	0.0735253		ADCK5	1.98443
	ACTL6B	-0.492834		ACY1	0.415655		ADCY1	-1.00615
	ACTL7A	0.132585		ACY3	-3.73508		ADCY10	2.54749
	ACTL7B	0.896773		ACYP1	0.112379		ADCY2	1.43513
	ACTL8	0.0531794		ACYP2	-2.01108		ADCY3	-4.45345
	ACTL9	-0.332685		ADA	1.75655		ADCY4	-1.59324
	ACTMAP	-0.572437		ADAD1	1.60691		ADCY5	-2.32727
	ACTN1	-1.67307		ADAD1P2	0		ADCY6	-0.844801
	ACTN1-DT	0.957422		ADAD2	-1.13362		ADCY7	-0.697258
	ACTN2	1.69242		ADAL	0.246958		ADCY8	1.22327
	ACTN3	1.30579		ADAM10	-0.470774		ADCY9	2.69539
	ACTN4	-0.384331		ADAM11	-3.19927		ADCYAP1	0.385301
	ACTN4P1	1.84375		ADAM12	0.00511104		ADCYAP1R1	-0.516962
	ACTN4P2	-0.387363		ADAM15	-1.79597		ADD1	-3.88041
	ACTR10	1.11103		ADAM17	2.44449		ADD2	-0.796389
	ACTR1A	0.151962		ADAM18	0.811023		ADD3	-0.922353
	ACTR1AP1	-1.12388		ADAM19	0.407512		ADGB	-0.564365
	ACTR1B	0.414398		ADAM1A	1.49235		ADGRA1	-0.257342
	ACTR2	0.236883		ADAM1B	0.511829		ADGRA2	-1.73937
	ACTR2P2	-0.14036		ADAM2	1.08446		ADGRA3	-1.65591
	ACTR3	0.282933		ADAM20	1.06594		ADGRB1	-1.91261
	ACTR3-AS1	0.36087		ADAM20P1	1.10951		ADGRB2	-2.39978
	ACTR3B	-0.737028		ADAM20P2	0		ADGRB3	2.60878
	ACTR3BP2	0.184973		ADAM20P3	0		ADGRD1	-0.881424
	ACTR3BP3	-1.15815		ADAM21	0.589249		ADGRE1	0.813552
	ACTR3BP4	-0.706012		ADAM21P1	-0.999398		ADGRE5	-2.91523
	ACTR3BP5	0.109556		ADAM22	-1.25879		ADGRF1	-0.728345
	ACTR3BP6	1.03422		ADAM23	-2.46791		ADGRF3	-0.195172
	ACTR3C	-0.891875		ADAM24P	0		ADGRF4	1.28048
	ACTR3P2	-1.34552		ADAM28	-1.49886		ADGRF5	-0.615207
	ACTR3P3	0.576428		ADAM29	0.63888		ADGRG1	-4.51904
	ACTR5	0.890907		ADAM30	0.507394		ADGRG2	0.397738
	ACTR6	0.77608		ADAM32	2.36877		ADGRG3	-0.638049
	ACTR6P1	-0.279581		ADAM33	-1.06949		ADGRG4	0.296786
	ACTR8	0.454946		ADAM3A	1.48297		ADGRG5	-2.05268
	ACTRT1	0.905117		ADAM3B	-0.55002		ADGRG6	2.17774
	ACTRT1P1	-0.931357		ADAM5	1.12853		ADGRG7	0.672121
	ACTRT2	1.32533		ADAM6	-0.39472		ADGRL1	-2.57683
	ACTRT3	0.61159		ADAM7	3.28951		ADGRL2	-0.360725
	ACVR1	-2.00024		ADAM8	0.684563		ADGRL3	1.51595
	ACVR1B	1.35392		ADAM9	-0.301283		ADGRL4	-0.537915
	ACVR1C	-0.428313		ADAMDEC1	3.05385		ADGRV1	-0.591382
	ACVR2A	-3.10633		ADAMTS1	0.620289		ADH4	-1.04687
	ACVR2B	1.75656		ADAMTS10	-1.40626		ADH5	1.89585
	ACVR2B-AS1	2.722		ADAMTS12	-0.0168186		ADH7	-0.449432
	ACVRL1	0.760775		ADAMTS13	-0.00990709		ADHFE1	1.25493
	ACY1	0.0713878		ADAMTS14	-0.473667		ADI1	-1.14275
	ACY3	0.270797		ADAMTS15	0.979143		ADIG	0.156577
	ACYP1	-1.16914		ADAMTS16	-1.18397		ADIPOQ	0.776242
	ACYP2	0.0964739		ADAMTS17	0.261789		ADIPOR1	0.539733
	ADA	1.94224		ADAMTS18	0.247157		ADIPOR2	0.893411
	ADA2	-0.650945		ADAMTS19	1.15386		ADK	2.03956
	ADAD1	1.78364		ADAMTS19-AS1	1.0891		ADM	-0.19428
	ADAD1P2	-2.67527		ADAMTS2	1.2986		ADM2	-0.68654
	ADAD2	-2.15778		ADAMTS20	1.14664		ADNP	-0.654422
	ADAL	-0.223346		ADAMTS3	-0.200678		ADNP2	-4.03899
	ADAM10	2.36434		ADAMTS4	-1.66694		ADO	-0.570362
	ADAM11	-2.30508		ADAMTS5	0.749664		ADORA1	-0.606536
	ADAM12	-0.774529		ADAMTS6	1.36529		ADORA2A	-0.867587
	ADAM15	-0.291345		ADAMTS7	0.349017		ADORA2B	-2.39778
	ADAM17	-0.930769		ADAMTS7P3	-1.48899		ADORA3	-0.130181
	ADAM18	0.718239		ADAMTS7P4	-1.67404		ADPGK	0.92369
	ADAM19	-0.0582813		ADAMTS8	-1.8543		ADPRH	0.406641
	ADAM1A	-0.300861		ADAMTS9	3.43603		ADPRHL1	1.30166
	ADAM1B	0.210557		ADAMTS9-AS1	1.12699		ADPRM	-1.67237
	ADAM2	2.0115		ADAMTS9-AS2	2.51456		ADRA1A	0.880997
	ADAM20	1.41097		ADAMTSL1	-1.11354		ADRA1B	0.289786
	ADAM20P1	-0.0498921		ADAMTSL2	-1.68268		ADRA1D	0.553564
	ADAM20P2	0.382906		ADAMTSL3	-0.708638		ADRA2A	1.32337
	ADAM20P3	1.03563		ADAMTSL4	1.39838		ADRA2B	-0.281694
	ADAM21	1.27306		ADAMTSL4-AS1	1.1354		ADRA2C	-2.376
	ADAM21P1	-0.127634		ADAMTSL5	0.597698		ADRB1	-0.172416
	ADAM22	1.03691		ADAP1	1.09149		ADRB2	-0.164902
	ADAM23	-0.00177201		ADAP2	-1.22655		ADRB3	0.0989878
	ADAM24P	-2.90796		ADAR	-0.385786		ADRM1	0.521294
	ADAM28	0.983938		ADARB1	-1.88614		ADSL	-0.663437
	ADAM29	0.340909		ADARB2	-1.03546		ADTRP	0.916887
	ADAM30	0.987513		ADARB2-AS1	0.365667		AEBP1	-0.809246
	ADAM32	-1.09576		ADAT1	-1.50859		AEBP2	0.107429
	ADAM33	-0.715976		ADAT2	-0.169583		AEN	1.11195
	ADAM3A	0.00562603		ADAT3	0.110285		AFAP1	-0.700476
	ADAM3B	-1.64689		ADCK1	-1.70749		AFAP1L1	-1.50576
	ADAM5	1.18884		ADCK2	-0.821101		AFAP1L2	-2.94676
	ADAM6	-0.156025		ADCK5	-1.16666		AFDN	-0.563513
	ADAM7	1.44225		ADCY1	-1.37699		AFF1	0.235657
	ADAM7-AS1	0.133221		ADCY10	2.12004		AFF2	-0.251745
	ADAM7-AS2	1.34965		ADCY10P1	1.52913		AFF3	-2.48966
	ADAM8	-1.18108		ADCY2	1.06243		AFF4	-3.17474
	ADAM9	2.00363		ADCY3	0.178648		AFG1L	-1.0656
	ADAMDEC1	-1.11061		ADCY4	-1.36339		AFG3L2	-3.02067
	ADAMTS1	-2.23791		ADCY5	-0.791964		AFM	0.134868
	ADAMTS10	0.132943		ADCY6	-0.330449		AFMID	-1.20866
	ADAMTS12	1.59742		ADCY7	-1.2159		AFP	-1.06571
	ADAMTS13	-0.20638		ADCY8	1.20723		AFTPH	1.85209
	ADAMTS14	-0.268693		ADCY9	0.130569		AGA	2.55277
	ADAMTS15	-0.364707		ADCYAP1	-2.3158		AGAP1	-2.41333
	ADAMTS16	-2.56174		ADCYAP1R1	-0.109965		AGAP2	-2.35345
	ADAMTS16-DT	-0.33255		ADD1	0.548345		AGAP3	-5.54921
	ADAMTS17	-0.227769		ADD2	-1.1103		AGBL1	1.55363
	ADAMTS18	1.11964		ADD3	3.10278		AGBL2	-0.126939
	ADAMTS19	-1.12964		ADD3-AS1	1.0134		AGBL3	2.30634
	ADAMTS19-AS1	-1.08337		ADGB	-0.0422073		AGBL4	3.28589
	ADAMTS2	0.399421		ADGRA1	0.286356		AGBL5	-0.643676
	ADAMTS20	0.0925489		ADGRA2	0.648847		AGER	-0.427649
	ADAMTS3	-4.22326		ADGRA3	2.37751		AGFG1	0.9561
	ADAMTS4	0.758313		ADGRB1	0.560831		AGFG2	0.176819
	ADAMTS5	-0.785358		ADGRB2	-0.380525		AGGF1	-0.0661554
	ADAMTS6	-0.877545		ADGRB3	0.229277		AGK	1.43193
	ADAMTS7	0.123048		ADGRD1	0.967456		AGL	0.081086
	ADAMTS7P3	0.876745		ADGRD2	2.03823		AGMAT	-0.690215
	ADAMTS7P4	0.86503		ADGRE1	-0.205896		AGMO	3.00728
	ADAMTS8	-2.05931		ADGRE2	1.69913		AGO1	-1.28355
	ADAMTS9	0.367198		ADGRE3	1.72736		AGO2	-3.02376
	ADAMTS9-AS1	0.0983267		ADGRE4P	2.34492		AGO3	1.88797
	ADAMTS9-AS2	-0.320395		ADGRE5	1.70825		AGO4	-2.66031
	ADAMTSL1	-0.419788		ADGRF1	1.80015		AGPAT1	-3.87052
	ADAMTSL2	-1.03971		ADGRF3	-0.286824		AGPAT2	-0.990308
	ADAMTSL3	1.19944		ADGRF4	2.92116		AGPAT3	-3.42792
	ADAMTSL4	0.559455		ADGRF5	-0.848266		AGPAT4	-0.865409
	ADAMTSL4-AS1	-1.33376		ADGRG1	0.855737		AGPAT5	2.56542
	ADAMTSL4-AS2	-1.05868		ADGRG2	0.257278		AGPS	2.94596
	ADAMTSL5	-0.725757		ADGRG3	1.0515		AGR2	1.44448
	ADAP1	-0.671782		ADGRG4	0.299175		AGR3	-0.222687
	ADAP2	0.479706		ADGRG5	0.607316		AGRN	-1.93602
	ADAR	0.212786		ADGRG6	-0.598735		AGRP	0.880269
	ADARB1	-2.82102		ADGRG7	2.45282		AGT	1.12827
	ADARB2	4.74639		ADGRL1	1.13297		AGTPBP1	0.317493
	ADARB2-AS1	2.15604		ADGRL2	-0.0760748		AGTR2	0.641535
	ADAT1	1.05328		ADGRL3	1.02578		AGTRAP	-0.719225
	ADAT2	0.224482		ADGRL4	0.672965		AGXT	-0.967424
	ADAT3	-0.126529		ADGRV1	0.789247		AGXT2	-0.257416
	ADCK1	-0.360614		ADH1A	0.343082		AHCTF1	0.632175
	ADCK2	2.72345		ADH1B	3.77166		AHCY	0.83108
	ADCK5	0.924103		ADH1C	2.6625		AHCYL1	-2.90256
	ADCY1	-0.160146		ADH4	3.01611		AHCYL2	1.17799
	ADCY10	0.0359785		ADH5	-0.0727446		AHDC1	-1.35241
	ADCY10P1	-0.188162		ADH5P2	0.575482		AHI1	-0.256852
	ADCY2	0.655344		ADH5P3	1.35726		AHNAK	-0.835205
	ADCY3	-0.953114		ADH5P4	0.416639		AHNAK2	0.851706
	ADCY4	0.714207		ADH6	0.137655		AHR	-0.012553
	ADCY5	-0.0511479		ADH7	1.18768		AHRR	0.748326
	ADCY6	-0.183061		ADHFE1	1.25538		AHSA1	-1.76806
	ADCY6-DT	0.296354		ADI1	1.35343		AHSG	-0.908898
	ADCY7	2.09847		ADIG	-0.111418		AICDA	1.66908
	ADCY8	1.19709		ADIPOQ	0.990538		AIDA	0.820029
	ADCY9	-1.7365		ADIPOQ-AS1	0		AIF1	1.65253
	ADCYAP1	-0.158403		ADIPOR1	-1.80469		AIF1L	-1.9184
	ADCYAP1R1	-0.0456935		ADIPOR1P1	0		AIFM1	-0.646834
	ADD1	1.60442		ADIPOR1P2	1.86067		AIFM2	0.210835
	ADD2	-1.97351		ADIPOR2	1.33184		AIFM3	1.09585
	ADD3	0.306673		ADIRF	1.60328		AIG1	2.96649
	ADD3-AS1	-2.8508		ADIRF-AS1	1.44197		AIM2	2.03869
	ADGB	0.387609		ADK	-1.45038		AIMP1	0.212565
	ADGRA1	-1.69985		ADM	3.0734		AIMP2	-0.442678
	ADGRA1-AS1	0.599147		ADM2	1.51196		AIP	-2.861
	ADGRA2	1.03457		ADM5	-2.02541		AIPL1	-1.11827
	ADGRA3	-0.707439		ADNP	0.480786		AIRE	0.076376
	ADGRA3P1	-1.85373		ADNP-AS1	0.448263		AIRN	0.808592
	ADGRB1	-2.83706		ADNP2	1.33898		AJAP1	-3.23176
	ADGRB2	-1.44517		ADO	-2.1872		AJM1	-2.31528
	ADGRB3	0.222222		ADORA1	-2.25822		AJUBA	-1.2933
	ADGRB3-DT	-2.00271		ADORA2A	-0.214875		AK1	1.65088
	ADGRD1	0.835221		ADORA2A-AS1	1.6857		AK2	0.566469
	ADGRD1-AS1	-1.24206		ADORA2B	2.89598		AK3	0.293677
	ADGRD2	-0.460905		ADORA2BP1	0.969631		AK4	0.438472
	ADGRE1	1.08508		ADORA3	-0.717117		AK5	-3.1868
	ADGRE2	0.131909		ADPGK	-0.59662		AK6	-0.660824
	ADGRE3	0.480386		ADPGK-AS1	0.81679		AK7	-0.813717
	ADGRE4P	-1.36042		ADPRH	0.189983		AK8	0.745089
	ADGRE5	1.24216		ADPRHL1	-0.866986		AK9	-0.852321
	ADGRF1	-1.93018		ADPRM	0.575205		AKAIN1	2.83976
	ADGRF2P	0.831573		ADRA1A	0.338483		AKAP1	-0.71595
	ADGRF3	1.51642		ADRA1B	-0.397612		AKAP10	0.199139
	ADGRF4	1.01176		ADRA1D	-0.471609		AKAP11	0.903159
	ADGRF5	0.294581		ADRA2A	-0.0885376		AKAP12	-2.32983
	ADGRF5-AS1	-1.8316		ADRA2B	1.94599		AKAP13	-2.70489
	ADGRF5P1	-0.9219		ADRA2C	0.427994		AKAP14	-1.02269
	ADGRF5P2	-0.553113		ADRB1	0.0112433		AKAP3	-0.60798
	ADGRG1	-1.85823		ADRB2	-2.03422		AKAP4	0
	ADGRG2	0.0234127		ADRB3	1.49234		AKAP5	-1.69146
	ADGRG3	1.12238		ADRM1	-1.70288		AKAP6	-1.88381
	ADGRG4	-1.11374		ADSL	-1.43096		AKAP7	2.64107
	ADGRG5	-1.76591		ADTRP	-0.361817		AKAP8	1.53491
	ADGRG6	-1.492		AEBP1	1.10179		AKAP8L	0.219071
	ADGRG7	0.00622814		AEBP2	0.892622		AKAP9	-1.45014
	ADGRL1	0.774141		AEN	0.875224		AKIP1	-0.643669
	ADGRL1-AS1	0.728312		AFAP1	0.369642		AKIRIN1	-0.981177
	ADGRL2	0.518468		AFAP1-AS1	1.49703		AKIRIN2	-1.45838
	ADGRL3	0.302923		AFAP1L1	-0.950652		AKNA	-2.65227
	ADGRL3-AS1	0.314811		AFAP1L2	-1.09685		AKNAD1	-1.39513
	ADGRL4	-0.965602		AFF1	2.68967		AKR1A1	-1.42108
	ADGRV1	-0.885527		AFF2	1.03307		AKR1B10	0.645723
	ADH1A	0.569642		AFF2-IT1	0.75917		AKR1D1	1.332
	ADH1B	-0.853483		AFF3	0.00255247		AKT1	-1.79062
	ADH1C	-0.0512394		AFF4	1.11723		AKT1S1	-2.47874
	ADH4	-2.1187		AFG3L1P	0.403094		AKT2	-2.97696
	ADH5	0.280577		AFG3L2	-1.36786		AKT3	1.77757
	ADH5P2	1.23893		AFG3L2P1	0.447262		AKTIP	3.00884
	ADH5P3	-2.04391		AFM	0.540225		ALAD	-0.779514
	ADH5P4	1.07141		AFMID	-0.227498		ALAS1	-0.349615
	ADH6	1.58805		AFP	1.07608		ALAS2	1.3689
	ADH7	0.429483		AFTPH	-1.7202		ALB	1.70609
	ADHFE1	0.663017		AGA	-1.73059		ALCAM	-0.110154
	ADI1	0.207151		AGAP1	-0.706956		ALDH16A1	-0.0483953
	ADIG	0.0224256		AGAP1-IT1	0.688694		ALDH18A1	-5.10837
	ADIPOQ	0.843201		AGAP11	0.461856		ALDH1A1	2.64891
	ADIPOQ-AS1	0.807288		AGAP2	-1.41195		ALDH1A2	-0.810869
	ADIPOR1	1.31867		AGAP2-AS1	0.901071		ALDH1A3	-3.69185
	ADIPOR1P1	-0.0138506		AGAP3	-0.429374		ALDH1B1	1.02558
	ADIPOR1P2	-0.549627		AGAP4	-1.53727		ALDH1L1	0.782236
	ADIPOR2	1.74636		AGAP5	2.09248		ALDH1L2	-0.736035
	ADIRF	1.37445		AGAP6	-1.09818		ALDH2	-1.45057
	ADIRF-AS1	2.49944		AGAP7P	1.59753		ALDH3A1	0.669522
	ADISSP	1.13611		AGAP9	-1.35489		ALDH3A2	0.319462
	ADK	0.584436		AGBL1	0.0170844		ALDH3B1	-0.152466
	ADM	-0.895566		AGBL1-AS1	0.490528		ALDH3B2	-0.00258963
	ADM-DT	-2.18136		AGBL2	2.75026		ALDH4A1	-2.08957
	ADM2	0.684935		AGBL3	1.37275		ALDH5A1	-0.157198
	ADM5	-1.19022		AGBL4	-1.32978		ALDH6A1	2.51638
	ADNP	-1.21637		AGBL4-IT1	0.858667		ALDH7A1	1.44587
	ADNP-AS1	-0.587793		AGBL5	-1.06665		ALDH8A1	0.68914
	ADNP2	-1.69425		AGBL5-AS1	-0.350952		ALDH9A1	0.045559
	ADO	0.358664		AGBL5-IT1	0.205929		ALDOA	-1.49291
	ADORA1	-2.31288		AGER	1.76064		ALDOB	2.3219
	ADORA2A	1.60305		AGFG1	-0.928392		ALDOC	0.392117
	ADORA2A-AS1	1.11013		AGFG2	1.26682		ALG1	-0.0268827
	ADORA2B	-1.8661		AGGF1	-1.07792		ALG10B	0.87483
	ADORA2BP1	-0.772147		AGGF1P1	1.71618		ALG11	0.0338171
	ADORA3	1.53392		AGGF1P2	0.522097		ALG12	0.464761
	ADPGK	-1.7206		AGGF1P3	1.21846		ALG13	3.23773
	ADPGK-AS1	-0.0409108		AGGF1P4	0		ALG14	-1.1536
	ADPRH	-0.330028		AGK	-1.46109		ALG2	0.584004
	ADPRHL1	0.301542		AGL	1.51882		ALG3	-1.89232
	ADPRM	1.49648		AGMAT	0.52542		ALG5	2.68303
	ADPRS	0.425037		AGMO	0.872813		ALG6	4.62574
	ADRA1A	-0.00754213		AGO1	-0.209158		ALG8	0.347012
	ADRA1B	-2.52152		AGO2	0.865835		ALG9	0.429386
	ADRA1D	-0.815268		AGO3	1.61992		ALK	-1.29633
	ADRA2A	-1.47054		AGO4	2.32121		ALKAL1	-1.09419
	ADRA2B	0.334556		AGPAT1	-1.23145		ALKAL2	-1.63132
	ADRA2C	-1.55786		AGPAT2	1.92237		ALKBH1	-1.06458
	ADRB1	-1.17051		AGPAT3	-0.318992		ALKBH2	-0.421913
	ADRB2	-0.254334		AGPAT4	-1.46891		ALKBH3	1.04173
	ADRB3	1.24455		AGPAT5	0.936669		ALKBH4	0.528417
	ADRM1	-1.06009		AGPS	-1.44693		ALKBH5	-0.996855
	ADSL	0.480781		AGR2	1.01121		ALKBH6	-1.04366
	ADSS1	-0.215246		AGR3	0.00320852		ALKBH7	0.339473
	ADSS2	1.12976		AGRN	-1.88033		ALKBH8	0.376676
	ADTRP	-0.543332		AGRP	-0.395858		ALLC	-2.01237
	AEBP1	0.596845		AGT	1.64253		ALMS1	0.477602
	AEBP2	-1.65923		AGTPBP1	-0.65279		ALOX12	-1.07757
	AEN	-1.05611		AGTR1	0.236692		ALOX12B	-0.713928
	AFAP1	0.0895176		AGTR2	2.24595		ALOX15	-1.121
	AFAP1-AS1	-0.829011		AGTRAP	1.03628		ALOX5	0.482351
	AFAP1L1	0.438629		AGXT	1.19468		ALOX5AP	-0.84665
	AFAP1L2	1.81931		AGXT2	1.36333		ALOXE3	0.0847075
	AFDN	-1.59547		AHCTF1	4.10355		ALPI	-0.230426
	AFDN-DT	-1.14951		AHCTF1P1	0.531109		ALPK1	1.27988
	AFF1	4.08245		AHCY	-0.971373		ALPK2	2.38621
	AFF2	-1.89701		AHCYL1	2.71634		ALPK3	-3.05398
	AFF2-IT1	-1.06564		AHCYL2	2.13736		ALPL	-2.78938
	AFF3	-0.52188		AHCYP2	1.81367		ALS2	0.40989
	AFF4	-0.000275246		AHCYP3	1.48949		ALS2CL	-0.125401
	AFF4P1	-0.982041		AHCYP4	0		ALX1	-1.69233
	AFG1L	-1.19427		AHCYP5	-0.964636		ALX3	0.0230106
	AFG2A	1.37319		AHCYP7	1.60069		ALX4	-1.77378
	AFG2B	1.19228		AHCYP8	0		ALYREF	-0.862779
	AFG3L1P	-1.16428		AHDC1	-0.0920637		AMACR	-0.946591
	AFG3L2	1.72214		AHI1	0.22108		AMBN	1.07371
	AFG3L2P1	0.133059		AHNAK	0.418403		AMBP	-0.807372
	AFM	0.789297		AHNAK2	-1.2163		AMBRA1	-3.59217
	AFMID	3.22288		AHR	0.745184		AMD1	0.223734
	AFP	0.796708		AHRR	-1.499		AMDHD1	-0.2203
	AFTPH	-2.12709		AHSA1	-1.13964		AMDHD2	0.679852
	AFTPH-DT	-0.0936542		AHSG	1.87074		AMELX	1.25083
	AGA	-2.49433		AHSP	2.06026		AMER1	0.130341
	AGA-DT	-1.77981		AICDA	2.17407		AMER2	-3.10185
	AGAP1	0.506618		AIDA	0.699528		AMER3	-0.777273
	AGAP1-IT1	-1.14512		AIF1	-2.33722		AMFR	0.360135
	AGAP10P	-0.0878766		AIF1L	-0.43378		AMH	-1.99717
	AGAP11	0.0805841		AIFM1	-1.62447		AMHR2	-1.9474
	AGAP13P	-0.87885		AIFM1P1	0.953813		AMIGO1	-2.07232
	AGAP2	-2.83874		AIFM2	0.683957		AMIGO2	-0.930138
	AGAP2-AS1	-0.123505		AIFM3	0.638596		AMIGO3	-1.68993
	AGAP3	-1.02578		AIG1	1.71821		AMMECR1	1.57507
	AGAP4	-2.27032		AIG1P1	0		AMMECR1L	-0.0824305
	AGAP5	0.513247		AIM2	2.75912		AMN	1.76115
	AGAP6	0.378428		AIMP1	1.14659		AMN1	2.01354
	AGAP7P	0.560344		AIMP1P1	1.52013		AMOT	-2.43195
	AGAP9	0.953414		AIMP1P2	2.72374		AMOTL1	-3.25416
	AGBL1	1.49472		AIMP2	0.623333		AMOTL2	-1.12472
	AGBL1-AS1	-1.04194		AIP	-1.97668		AMPD1	0.184707
	AGBL2	1.52864		AIPL1	2.21937		AMPD2	-3.47453
	AGBL3	-0.447464		AIRE	0.775248		AMPD3	-0.393291
	AGBL4	-1.66487		AIRN	-0.443241		AMPH	1.1089
	AGBL4-AS1	-0.256765		AJAP1	-0.122844		AMT	1.20217
	AGBL4-IT1	-2.26823		AJUBA	0.497673		AMTN	1.08558
	AGBL5	0.868342		AK1	-0.633324		AMY2B	-0.389405
	AGBL5-AS1	-0.683664		AK2	1.41261		AMZ1	-0.81604
	AGBL5-IT1	1.193		AK2P2	0.373294		AMZ2	-0.567369
	AGER	0.0125274		AK3	2.49537		ANAPC1	-1.80651
	AGFG1	-1.83894		AK3P2	0.485585		ANAPC10	3.44254
	AGFG2	1.79782		AK3P3	1.10892		ANAPC11	0.764386
	AGGF1	2.284		AK3P4	0		ANAPC13	1.86018
	AGGF1P1	-0.307531		AK3P5	-0.600581		ANAPC15	1.85059
	AGGF1P2	-1.44088		AK4	2.33607		ANAPC16	3.24541
	AGGF1P3	0.488688		AK4P1	0.840161		ANAPC2	-0.102896
	AGGF1P4	0.186656		AK4P2	0		ANAPC4	2.26004
	AGK	-1.22466		AK4P3	1.01012		ANAPC5	-2.941
	AGK-DT	-2.8204		AK4P4	1.33574		ANAPC7	-0.640683
	AGKP1	-1.37317		AK4P5	0		ANG	-1.20259
	AGL	1.35469		AK4P6	0		ANGEL1	1.63321
	AGMAT	0.00301882		AK5	-2.11074		ANGEL2	0.0801418
	AGMO	1.45361		AK6	-3.50763		ANGPT1	0.409631
	AGO1	-2.44463		AK7	-0.41855		ANGPT2	-0.129586
	AGO2	0.00129385		AK8	0.998147		ANGPT4	1.02206
	AGO3	-2.18807		AK9	2.36659		ANGPTL1	0.652525
	AGO4	-0.895885		AKAP1	0.857768		ANGPTL2	-0.849628
	AGPAT1	-1.93782		AKAP10	-0.413224		ANGPTL3	0.942683
	AGPAT2	-0.155184		AKAP11	-1.59039		ANGPTL4	-1.66989
	AGPAT3	-0.615041		AKAP12	1.90473		ANGPTL6	-0.641674
	AGPAT4	0.964316		AKAP13	2.18348		ANGPTL7	0.0725566
	AGPAT5	1.22526		AKAP14	0.502113		ANGPTL8	0.85916
	AGPAT5P1	0		AKAP17A	0.311215		ANK1	-1.49639
	AGPS	-0.263057		AKAP17BP	-0.342776		ANK2	-0.671188
	AGR2	-0.0258661		AKAP3	0.525459		ANK3	0.0305122
	AGR3	-0.382274		AKAP4	2.09938		ANKAR	0.855202
	AGRN	-0.10067		AKAP5	-1.27661		ANKDD1A	0.99397
	AGRP	-0.464845		AKAP6	-1.28803		ANKDD1B	1.46571
	AGT	-0.0866141		AKAP7	2.95147		ANKEF1	0.91806
	AGTPBP1	2.69053		AKAP8	-1.15056		ANKFN1	-0.487919
	AGTR1	-0.355706		AKAP8L	0.786616		ANKFY1	1.05271
	AGTR2	0.526603		AKAP8P1	0		ANKHD1	4.43008
	AGTRAP	2.70814		AKAP9	0.470111		ANKIB1	2.05923
	AGXT	1.74717		AKIP1	-1.19027		ANKK1	2.53934
	AGXT2	1.0955		AKIRIN1	-1.25486		ANKLE1	-0.19358
	AHCTF1	0.185079		AKIRIN2	-0.558054		ANKLE2	-0.602822
	AHCTF1P1	-0.118173		AKNA	0.759023		ANKMY1	-0.3368
	AHCY	1.65395		AKNAD1	1.93646		ANKMY2	0.554003
	AHCYL1	1.61891		AKR1A1	-2.93115		ANKRA2	0.0179462
	AHCYL2	-0.837196		AKR1B1	-2.9478		ANKRD1	-0.537413
	AHCYP2	-1.67172		AKR1B10	2.33542		ANKRD10	0.0316722
	AHCYP3	0.215685		AKR1B10P1	1.64775		ANKRD11	-1.67603
	AHCYP4	0.986084		AKR1B10P2	0		ANKRD12	4.75703
	AHCYP5	-0.897791		AKR1B15	1.70446		ANKRD13A	0.451886
	AHCYP7	0.918739		AKR1B1P1	1.55588		ANKRD13B	-3.54108
	AHCYP8	0		AKR1B1P2	0.373715		ANKRD13C	-1.6966
	AHDC1	-0.27143		AKR1B1P4	0.515573		ANKRD13D	-1.25699
	AHI1	-1.16282		AKR1B1P6	0		ANKRD16	1.9307
	AHI1-DT	-0.740592		AKR1B1P7	0.384302		ANKRD17	-0.850494
	AHNAK	-0.541369		AKR1B1P8	0		ANKRD2	-0.0885526
	AHNAK2	0.788945		AKR1C1	-1.01952		ANKRD22	1.3586
	AHR	-1.37509		AKR1C2	-0.43772		ANKRD23	-1.88403
	AHRR	-3.80811		AKR1C3	2.11684		ANKRD24	1.31715
	AHSA1	-0.941438		AKR1C4	1.2536		ANKRD26	0.125931
	AHSA2P	-0.924115		AKR1C5P	-1.48899		ANKRD27	1.85
	AHSG	-1.04985		AKR1C6P	0.943275		ANKRD28	0.952198
	AHSP	-0.666296		AKR1C7P	-0.276697		ANKRD29	0.45545
	AICDA	0.928675		AKR1D1	1.399		ANKRD33	0.297987
	AIDA	1.02917		AKR1D1P1	0.845446		ANKRD33B	0.136052
	AIDAP1	-1.78238		AKR1E2	1.53672		ANKRD34A	-2.30127
	AIDAP2	0.613323		AKR7A2	-1.15347		ANKRD34B	-1.77342
	AIF1	0.245655		AKR7A2P1	0.121596		ANKRD34C	0.617058
	AIF1L	1.28006		AKR7A3	0.978021		ANKRD35	0.642287
	AIFM1	1.1907		AKR7L	2.50637		ANKRD36	-0.533264
	AIFM1P1	0.247114		AKT1	-0.401412		ANKRD37	3.00896
	AIFM2	0.292433		AKT1S1	-0.475463		ANKRD39	0.493103
	AIFM3	-1.39011		AKT2	-0.590536		ANKRD40	-0.596027
	AIG1	-1.29613		AKT3	0.0825179		ANKRD42	0.910623
	AIG1P1	0.138615		AKT3-IT1	0.874297		ANKRD44	1.24645
	AIM2	-2.53392		AKTIP	-1.79623		ANKRD45	-0.850119
	AIMP1	2.7344		ALAD	0.100091		ANKRD46	1.87168
	AIMP1P1	-0.284319		ALAS1	-2.55685		ANKRD49	4.00875
	AIMP1P2	0.497533		ALAS2	0.899124		ANKRD50	-2.79796
	AIMP2	-1.06296		ALB	2.94005		ANKRD52	-0.498142
	AIP	0.892124		ALCAM	-0.341907		ANKRD53	-0.16246
	AIPL1	0.730372		ALDH16A1	-2.19369		ANKRD54	0.582765
	AIRE	1.17827		ALDH18A1	1.22617		ANKRD55	0.467066
	AIRIM	1.74975		ALDH1A1	0.440137		ANKRD6	-1.8963
	AIRN	-2.29692		ALDH1A2	0.0439948		ANKRD60	2.22668
	AJAP1	-2.66645		ALDH1A3	0.681823		ANKRD61	2.61691
	AJM1	1.06382		ALDH1B1	0.033306		ANKRD63	-0.466726
	AJUBA	-0.0244063		ALDH1L1	2.95475		ANKRD65	-0.967641
	AJUBA-DT	-1.77112		ALDH1L1-AS1	2.039		ANKRD66	-0.835974
	AK1	-1.45267		ALDH1L1-AS2	-0.268833		ANKRD7	-1.35276
	AK2	0.257282		ALDH1L2	2.02662		ANKRD9	-0.946827
	AK2P2	-1.16401		ALDH2	2.40306		ANKS1B	-0.621533
	AK3	1.72317		ALDH3A1	-0.389008		ANKS3	-0.0655367
	AK3P2	1.72309		ALDH3A2	-0.472917		ANKS4B	-0.603238
	AK3P3	-2.6792		ALDH3B1	2.06302		ANKS6	-1.56218
	AK3P4	-0.444643		ALDH3B2	2.36042		ANKUB1	0.750386
	AK3P5	-3.18798		ALDH4A1	2.90028		ANKZF1	1.72916
	AK3P6	0.14473		ALDH5A1	0.498247		ANLN	0.432252
	AK4	-1.67795		ALDH6A1	2.95036		ANO1	-0.603321
	AK4P1	-0.742849		ALDH7A1	1.6313		ANO10	-0.0245552
	AK4P2	1.95549		ALDH7A1P1	-0.0398176		ANO2	2.48215
	AK4P3	-0.351803		ALDH7A1P2	0		ANO3	-0.0673757
	AK4P4	-0.0650164		ALDH7A1P3	-1.00724		ANO4	2.076
	AK4P5	-0.668885		ALDH7A1P4	0.158775		ANO5	0.775737
	AK4P6	-0.133804		ALDH8A1	1.48725		ANO6	-0.367682
	AK5	0.965844		ALDH9A1	2.07639		ANO7	0.533036
	AK6	0.299174		ALDOA	-2.77628		ANO8	-2.30907
	AK7	0.665482		ALDOAP1	1.36193		ANO9	-0.889313
	AK8	1.74134		ALDOAP2	-0.243195		ANP32A	-0.792725
	AK9	2.58909		ALDOB	2.27073		ANP32B	3.05516
	AKAIN1	0.560765		ALDOC	-0.0383675		ANP32E	-1.28709
	AKAP1	3.93847		ALG1	-1.90532		ANPEP	-1.49036
	AKAP1-DT	-0.647608		ALG10	-0.0581221		ANTXR1	-0.0664791
	AKAP10	-0.734034		ALG10B	0.731298		ANTXR2	-1.82036
	AKAP11	0.699613		ALG11	-0.708926		ANTXRL	-0.906014
	AKAP12	-1.01275		ALG12	-1.18749		ANXA1	-0.678045
	AKAP13	-4.46907		ALG13	-1.75756		ANXA10	2.20801
	AKAP13-AS1	0.178576		ALG13-AS1	0		ANXA11	-0.248524
	AKAP14	0.326938		ALG14	-0.454576		ANXA13	0.981301
	AKAP17A	1.21777		ALG1L10P	1.37108		ANXA2	-0.943255
	AKAP17BP	0.542447		ALG1L11P	-0.693537		ANXA3	-1.07503
	AKAP3	1.58512		ALG1L12P	-0.928785		ANXA4	-0.443226
	AKAP4	-0.149147		ALG1L13P	0.0314701		ANXA5	-0.291347
	AKAP5	-1.64786		ALG1L14P	0.643615		ANXA6	-1.42849
	AKAP6	1.53895		ALG1L15P	0.0814306		ANXA7	2.39358
	AKAP7	2.47597		ALG1L2	-0.043173		ANXA8	-0.946594
	AKAP8	0.981293		ALG1L3P	0		ANXA9	1.13434
	AKAP8L	-1.55121		ALG1L5P	0		AOAH	0.719968
	AKAP9	-0.694597		ALG1L6P	0.327058		AOC1	-1.49569
	AKIP1	1.57066		ALG1L7P	0		AOC2	-1.14781
	AKIRIN1	1.2792		ALG1L8P	0		AOC3	-1.57221
	AKIRIN1P1	0.335739		ALG1L9P	0.288874		AOPEP	0.871085
	AKIRIN1P2	-1.11219		ALG2	0.253968		AOX1	1.60934
	AKIRIN2	-0.925039		ALG3	-0.919079		AP1AR	-0.743606
	AKNA	2.11103		ALG3P1	0.0170014		AP1B1	2.15182
	AKNAD1	1.01163		ALG5	0.0736729		AP1G1	1.15933
	AKR1A1	0.542963		ALG6	-0.863982		AP1G2	0.066724
	AKR1B1	0.470068		ALG8	0.252193		AP1M1	-4.1623
	AKR1B10	-0.0422852		ALG9	0.173749		AP1M2	-0.102406
	AKR1B10P1	0.78438		ALG9-IT1	2.15552		AP1S1	-1.27137
	AKR1B10P2	-0.0378578		ALK	-0.935598		AP1S2	0.788327
	AKR1B15	0.442014		ALKBH1	1.5105		AP1S3	0.4299
	AKR1B1P1	-0.795208		ALKBH2	0.285254		AP2A1	-2.95019
	AKR1B1P2	0.604575		ALKBH3	0.256382		AP2A2	-1.7057
	AKR1B1P3	-1.09013		ALKBH3-AS1	2.93575		AP2B1	-3.91348
	AKR1B1P4	-0.0889671		ALKBH4	-0.872669		AP2M1	-0.781923
	AKR1B1P6	-1.89269		ALKBH5	-1.60128		AP2S1	-0.802378
	AKR1B1P7	-1.62529		ALKBH6	-0.230948		AP3B1	1.04241
	AKR1B1P8	-0.658838		ALKBH7	0.596275		AP3B2	-1.34738
	AKR1C1	1.95243		ALKBH8	0.361709		AP3D1	-3.71553
	AKR1C2	3.30392		ALLC	2.29022		AP3M1	1.46334
	AKR1C3	0.417807		ALMS1	1.85651		AP3M2	1.36989
	AKR1C4	-0.0750299		ALMS1-IT1	1.71118		AP3S1	-0.224491
	AKR1C5P	-0.885451		ALOX12	0.271353		AP3S2	1.31813
	AKR1C6P	0.0321104		ALOX12B	1.40091		AP4B1	2.70895
	AKR1C7P	-2.39557		ALOX12P1	0.923583		AP4E1	3.16643
	AKR1D1	-0.556608		ALOX12P2	1.1475		AP4M1	-0.0226704
	AKR1D1P1	-0.855611		ALOX15	-0.282448		AP4S1	1.87416
	AKR1E2	0.592795		ALOX15B	2.38706		AP5B1	-0.71823
	AKR7A2	0.0804003		ALOX15P2	0.956059		AP5M1	0.0228045
	AKR7A2P1	0.560378		ALOX5	-1.90361		AP5S1	-0.166158
	AKR7A2P2	1.99918		ALOX5AP	-1.67743		AP5Z1	0.433893
	AKR7A3	0.412317		ALOXE3	2.67655		APAF1	1.63839
	AKR7L	-1.24978		ALPI	1.66856		APBA1	-1.96578
	AKT1	0.646199		ALPK1	2.70403		APBA2	-2.64604
	AKT1S1	-1.25471		ALPK2	1.94984		APBA3	-3.28319
	AKT2	-0.349409		ALPK3	0.433961		APBB1	-2.36845
	AKT3	0.659302		ALPL	-1.34515		APBB1IP	2.77946
	AKT3-IT1	-1.3639		ALPP	1.76957		APBB2	0.789679
	AKTIP	2.15645		ALS2	1.07709		APC	-0.00730879
	AKTIPP2	-0.0593855		ALS2CL	1.21886		APC2	-3.37633
	AKTIPP3	-0.828431		ALX1	1.3327		APCDD1	-2.06695
	ALAD	2.58587		ALX3	0.660301		APCS	0.23504
	ALAS1	0.144905		ALX4	-0.813165		APEH	-2.46727
	ALAS2	-1.1075		ALYREF	-2.1386		APELA	-0.401462
	ALB	0.321184		AMACR	1.30275		APEX1	-1.74764
	ALCAM	1.03679		AMBN	0.21804		APEX2	3.35193
	ALDH16A1	0.273951		AMBP	0.784449		APH1A	-0.280511
	ALDH18A1	0.597046		AMBRA1	-1.12513		APH1B	2.37312
	ALDH1A1	-0.969012		AMD1	-2.39414		API5	2.24491
	ALDH1A2	-1.3353		AMD1P1	0.800685		APIP	0.634329
	ALDH1A2-AS1	-0.389079		AMDHD1	0.858229		APLF	1.5158
	ALDH1A3	0.72647		AMDHD2	-1.10986		APLN	1.80843
	ALDH1A3-AS1	1.46639		AMELX	1.23396		APLNR	-1.37395
	ALDH1B1	2.51939		AMELY	2.33821		APLP1	-2.42552
	ALDH1L1	1.98702		AMER1	-0.216593		APLP2	3.3146
	ALDH1L1-AS1	-0.48302		AMER2	1.53668		APMAP	2.26281
	ALDH1L1-AS2	0.74634		AMER3	1.55023		APOA1	-0.817939
	ALDH1L2	0.683132		AMFR	-0.66916		APOA2	-0.119732
	ALDH2	1.21942		AMH	0.187197		APOA4	0
	ALDH3A1	-0.837547		AMHR2	1.68348		APOA5	0.128119
	ALDH3A2	0.142932		AMIGO1	-0.828827		APOB	0.949512
	ALDH3B1	0.387337		AMIGO2	-2.36926		APOBEC1	-2.13127
	ALDH3B2	-0.132425		AMIGO3	-1.68088		APOBEC2	-0.859667
	ALDH4A1	0.157763		AMMECR1	3.29983		APOBEC4	1.71262
	ALDH5A1	2.31883		AMMECR1-IT1	0.641421		APOBR	-2.13702
	ALDH6A1	2.75549		AMMECR1L	1.27874		APOC1	0.409142
	ALDH7A1	1.93483		AMMECR1LP1	0.638414		APOC2	-0.435961
	ALDH7A1P1	-2.40644		AMN	-0.485644		APOC3	0.337835
	ALDH7A1P2	-1.83963		AMN1	-0.656932		APOC4	0
	ALDH7A1P3	0.297959		AMOT	2.43323		APOD	0.225992
	ALDH7A1P4	0.4897		AMOTL1	-1.44046		APOE	-0.169859
	ALDH8A1	-0.489996		AMOTL2	-1.06674		APOF	-1.02125
	ALDH9A1	-0.360817		AMPD1	0.811678		APOH	0.700534
	ALDOA	1.93106		AMPD2	-1.09259		APOL6	-0.135705
	ALDOAP1	0.667291		AMPD3	-0.905596		APOLD1	-2.64402
	ALDOAP2	-1.18475		AMPH	-2.22988		APOM	-0.655876
	ALDOB	-0.413953		AMT	1.43893		APOO	4.15278
	ALDOC	-0.0619695		AMTN	0.854416		APOOL	2.17437
	ALG1	-0.735079		AMY1A	-0.666394		APP	-3.1351
	ALG10	0.13431		AMY1B	1.64233		APPBP2	0.301351
	ALG10B	2.93492		AMY1C	1.55943		APPL1	0.293526
	ALG11	1.82355		AMY2A	0.56624		APPL2	-1.17883
	ALG12	1.16557		AMY2B	1.21811		APRT	-0.68586
	ALG13	-1.52442		AMYP1	0		APTX	1.60272
	ALG13-AS1	-0.414128		AMZ1	-0.415806		AQP1	-0.0389181
	ALG14	0.815992		AMZ2	0.26613		AQP11	0.674538
	ALG1L10P	-0.895088		AMZ2P1	-1.2776		AQP2	-1.80074
	ALG1L11P	-1.14499		AMZ2P2	1.47897		AQP3	0.553974
	ALG1L12P	-1.70958		ANAPC1	-1.25641		AQP4	-3.05044
	ALG1L13P	-0.567331		ANAPC10	0.394394		AQP5	0.374465
	ALG1L14P	-1.21569		ANAPC10P1	-0.175529		AQP6	-0.693102
	ALG1L15P	0.741729		ANAPC11	-0.959749		AQP7	0.195242
	ALG1L1P	1.23206		ANAPC13	-1.71917		AQP8	-1.31147
	ALG1L2	0.398078		ANAPC15	-1.93468		AQP9	-1.28915
	ALG1L3P	1.58933		ANAPC16	1.79947		AQR	-4.75079
	ALG1L5P	0.180415		ANAPC1P1	1.36532		AR	0.0472478
	ALG1L6P	0.590088		ANAPC2	-0.383434		ARAF	1.96868
	ALG1L7P	-0.264275		ANAPC4	-0.438046		ARAP1	0.467589
	ALG1L8P	0.643115		ANAPC5	-3.15564		ARAP2	-0.219288
	ALG1L9P	-0.0912942		ANAPC7	-0.0499466		ARAP3	-1.368
	ALG2	-1.09576		ANG	3.227		ARC	-4.04054
	ALG3	2.32566		ANGEL1	-0.924279		ARCN1	0.825032
	ALG3P1	0.495886		ANGEL2	0.490044		AREG	-0.53964
	ALG5	1.9927		ANGPT1	1.50086		AREL1	-0.267736
	ALG6	0.556767		ANGPT2	1.84162		ARF1	-3.06837
	ALG8	-1.03528		ANGPT4	-0.306475		ARF3	-0.745434
	ALG9	-1.35635		ANGPTL1	-0.390889		ARF4	-4.73493
	ALG9-IT1	-1.72242		ANGPTL2	-1.90186		ARF5	1.74742
	ALK	-1.17546		ANGPTL3	2.19385		ARF6	-1.53884
	ALKAL1	0.286202		ANGPTL4	2.72113		ARFGAP1	1.02609
	ALKAL2	-0.34647		ANGPTL5	2.11635		ARFGAP2	-2.77187
	ALKBH1	-0.222043		ANGPTL6	-0.741826		ARFGAP3	1.74556
	ALKBH2	1.39868		ANGPTL7	-0.890672		ARFGEF1	2.25229
	ALKBH3	0.111195		ANHX	-0.193861		ARFGEF2	0.809667
	ALKBH3-AS1	-0.0804619		ANK1	-1.14355		ARFGEF3	-0.549518
	ALKBH4	0.517252		ANK2	-0.270719		ARFIP1	1.60712
	ALKBH5	1.3117		ANK3	-1.28049		ARFIP2	-2.55449
	ALKBH6	-2.15244		ANKAR	1.36909		ARFRP1	-1.31729
	ALKBH7	-0.508934		ANKDD1A	4.18349		ARG1	0.931136
	ALKBH8	0.864808		ANKDD1B	1.60663		ARG2	0.254945
	ALLC	-0.0070216		ANKEF1	2.41373		ARGLU1	4.15373
	ALMS1	2.11367		ANKFN1	1.94902		ARHGAP1	-3.82796
	ALMS1-IT1	0.810577		ANKFY1	-1.24416		ARHGAP10	1.9573
	ALMS1P1	-2.13393		ANKH	0.237128		ARHGAP11A	-0.149723
	ALOX12	0.646705		ANKHD1	0.854067		ARHGAP12	1.86888
	ALOX12B	-0.405379		ANKHD1-EIF4EBP3	1.99388		ARHGAP15	1.33601
	ALOX12P1	-0.829302		ANKIB1	0.857019		ARHGAP17	2.96178
	ALOX12P2	-1.15776		ANKK1	2.80796		ARHGAP18	1.97687
	ALOX15	-0.0763343		ANKLE1	1.51965		ARHGAP19	-1.43127
	ALOX15B	-1.09563		ANKLE2	-0.358776		ARHGAP20	-1.58882
	ALOX15P2	0.345251		ANKMY1	-0.736598		ARHGAP21	0.0776118
	ALOX5	1.0573		ANKMY2	-1.66938		ARHGAP22	0.619727
	ALOX5AP	-0.5059		ANKRA2	-1.09076		ARHGAP23	-1.88468
	ALOXE3	-1.22393		ANKRD1	3.7194		ARHGAP24	0.423513
	ALPG	-1.08085		ANKRD10	-0.627453		ARHGAP25	-0.410464
	ALPI	-0.0103751		ANKRD10-IT1	1.79629		ARHGAP26	1.24274
	ALPK1	0.481344		ANKRD11	1.46221		ARHGAP27	-1.31299
	ALPK2	-0.171604		ANKRD12	1.17101		ARHGAP28	-0.688458
	ALPK3	0.168991		ANKRD13A	1.48305		ARHGAP29	-1.16458
	ALPL	-1.16631		ANKRD13B	-1.44974		ARHGAP30	-0.592505
	ALPP	0.70178		ANKRD13C	0.491229		ARHGAP31	-2.56828
	ALS2	-1.37132		ANKRD13D	-0.716751		ARHGAP32	1.09053
	ALS2CL	-1.35231		ANKRD16	-1.08938		ARHGAP33	-2.54604
	ALX1	0.117376		ANKRD17	-0.26355		ARHGAP35	-0.834024
	ALX3	-1.09733		ANKRD18A	0.816743		ARHGAP36	0.885409
	ALX4	0.0153143		ANKRD18B	1.88308		ARHGAP39	-1.73253
	ALYREF	0.570242		ANKRD18CP	1.24134		ARHGAP4	-0.849497
	AMACR	-0.224712		ANKRD18DP	0.386129		ARHGAP40	1.55586
	AMBN	-0.613953		ANKRD18EP	0.48494		ARHGAP42	0.946998
	AMBP	-1.35379		ANKRD19P	0.345433		ARHGAP44	-1.14695
	AMBRA1	0.142898		ANKRD2	-0.857333		ARHGAP45	-1.84419
	AMD1	1.91821		ANKRD20A1	1.49789		ARHGAP5	0.464257
	AMD1P1	0.300725		ANKRD20A10P	0.845446		ARHGAP6	-0.375502
	AMD1P2	-1.57014		ANKRD20A11P	-0.233757		ARHGAP8	-0.86776
	AMD1P3	-0.0131943		ANKRD20A17P	0		ARHGAP9	1.39161
	AMD1P4	-0.381258		ANKRD20A18P	2.37077		ARHGDIA	-2.95734
	AMDHD1	-0.238074		ANKRD20A19P	1.15513		ARHGDIB	-1.15538
	AMDHD2	0.723114		ANKRD20A5P	-0.0552435		ARHGDIG	1.12141
	AMELX	-0.121553		ANKRD20A7P	0.686171		ARHGEF1	0.557812
	AMELY	-0.554496		ANKRD20A8P	0.53647		ARHGEF10	0.817525
	AMER1	-0.779571		ANKRD20A9P	-0.169794		ARHGEF10L	1.41829
	AMER2	0.908022		ANKRD22	3.17454		ARHGEF11	-0.110611
	AMER3	-1.39464		ANKRD23	0.601002		ARHGEF12	-3.24378
	AMFR	-0.365129		ANKRD24	-0.636442		ARHGEF15	1.91838
	AMH	0.012344		ANKRD26	0.458989		ARHGEF16	0.239651
	AMHR2	0.610348		ANKRD26P1	0.521872		ARHGEF17	-3.24048
	AMIGO1	-0.558576		ANKRD26P2	0		ARHGEF18	-1.94249
	AMIGO2	-0.791207		ANKRD26P3	1.70724		ARHGEF19	-3.0117
	AMIGO3	0.160766		ANKRD26P4	1.64982		ARHGEF2	-1.45181
	AMMECR1	-0.56614		ANKRD27	1.41325		ARHGEF25	1.17808
	AMMECR1-IT1	0.968962		ANKRD28	0.504892		ARHGEF26	-1.35213
	AMMECR1L	-1.17204		ANKRD29	-1.355		ARHGEF28	-0.222364
	AMMECR1LP1	-2.76298		ANKRD30A	1.81886		ARHGEF3	0.461409
	AMN	0.138593		ANKRD30B	1.92323		ARHGEF33	2.10219
	AMN1	-0.435018		ANKRD30BL	1.34442		ARHGEF37	0.189035
	AMOT	-0.311855		ANKRD30BP1	0.689125		ARHGEF38	0.231097
	AMOTL1	-3.14736		ANKRD30BP2	2.87895		ARHGEF39	-0.0576638
	AMOTL2	1.62048		ANKRD30BP3	0.529983		ARHGEF4	-1.27665
	AMPD1	0.917603		ANKRD31	1.2191		ARHGEF40	-1.57107
	AMPD2	-1.08767		ANKRD33	0.764732		ARHGEF5	-1.25481
	AMPD3	0.655805		ANKRD33B	-0.679999		ARHGEF6	1.1361
	AMPH	0.286206		ANKRD33B-AS1	0		ARHGEF7	-4.07545
	AMT	-0.698833		ANKRD34A	-1.35021		ARHGEF9	0.0725307
	AMTN	0.874513		ANKRD34B	-0.493657		ARID1A	-1.47934
	AMY1A	-0.676404		ANKRD34C	-1.52937		ARID1B	-2.45747
	AMY1B	-0.0886025		ANKRD35	0.408139		ARID2	0.0949168
	AMY1C	-0.630782		ANKRD36	0.776233		ARID3A	-0.826144
	AMY2A	0.694035		ANKRD36B	1.16716		ARID3B	-1.60273
	AMY2B	-1.66766		ANKRD36BP1	0.604964		ARID3C	-1.49416
	AMYP1	-0.366144		ANKRD36BP2	1.93588		ARID4A	-0.59276
	AMZ1	-0.206459		ANKRD36C	1.64287		ARID4B	4.22682
	AMZ2	-0.231004		ANKRD37	1.35732		ARID5A	-3.2487
	AMZ2P1	1.28299		ANKRD39	-0.528717		ARID5B	-0.498267
	AMZ2P2	-1.26626		ANKRD40	0.0167948		ARIH1	1.10359
	ANAPC1	0.495786		ANKRD42	1.39663		ARIH2	-0.0559032
	ANAPC10	-1.55348		ANKRD44	-0.285068		ARL1	2.4355
	ANAPC10P1	-1.07876		ANKRD44-IT1	1.11207		ARL10	-0.122613
	ANAPC11	0.766952		ANKRD45	0.205578		ARL11	0.765946
	ANAPC13	-0.735192		ANKRD46	-1.03223		ARL13A	0.689947
	ANAPC15	-0.747022		ANKRD49	2.13947		ARL13B	1.39618
	ANAPC16	1.50126		ANKRD50	-0.306323		ARL14	0
	ANAPC1P1	0.82643		ANKRD52	-2.40257		ARL14EP	1.09984
	ANAPC1P2	-1.74517		ANKRD53	0.658651		ARL14EPL	0.0780887
	ANAPC1P3	-0.929345		ANKRD54	-1.01901		ARL15	-0.709242
	ANAPC1P4	-0.958642		ANKRD54P1	0.0215104		ARL16	-1.82232
	ANAPC1P6	2.96428		ANKRD55	-1.60094		ARL2	0.468101
	ANAPC2	0.169946		ANKRD6	-1.38924		ARL2BP	-1.12156
	ANAPC4	1.38439		ANKRD60	0.969782		ARL3	-1.69736
	ANAPC5	2.81237		ANKRD61	-0.155651		ARL4A	3.32601
	ANAPC7	-0.937666		ANKRD62	1.75402		ARL4C	-0.933805
	ANG	2.79485		ANKRD62P1	1.86299		ARL4D	-2.2984
	ANGEL1	5.13071		ANKRD62P1-PARP4P3	1.18968		ARL5A	-1.14105
	ANGEL2	2.83433		ANKRD63	-0.134823		ARL5B	-1.64074
	ANGPT1	1.7158		ANKRD65	-0.246628		ARL5C	-0.873589
	ANGPT2	-2.97989		ANKRD66	0.0286018		ARL6	0.915199
	ANGPT4	0.496667		ANKRD7	0.132891		ARL6IP1	1.63129
	ANGPTL1	1.53327		ANKRD9	0.0477766		ARL6IP4	2.28617
	ANGPTL2	2.05042		ANKS1A	-1.81401		ARL6IP5	-0.480246
	ANGPTL3	-2.6981		ANKS1B	0.721719		ARL6IP6	-0.901221
	ANGPTL4	0.930759		ANKS3	-0.0348211		ARL8A	-1.13287
	ANGPTL5	-1.99574		ANKS4B	2.12295		ARL8B	0.270577
	ANGPTL6	0.095872		ANKS6	0.480306		ARL9	0.458619
	ANGPTL7	-1.24028		ANKUB1	2.47489		ARMC1	-1.80563
	ANGPTL8	0.559998		ANKZF1	1.31783		ARMC10	1.10234
	ANHX	-0.161637		ANLN	-0.348349		ARMC12	0.922258
	ANK1	-1.44303		ANO1	-0.0664139		ARMC2	0.115683
	ANK2	0.38436		ANO1-AS1	0		ARMC3	-0.851332
	ANK2-AS1	-2.58051		ANO10	1.08997		ARMC5	-1.26572
	ANK3	-1.49994		ANO2	1.13779		ARMC6	-0.429968
	ANKAR	-0.844217		ANO3	-0.176368		ARMC7	-0.66676
	ANKDD1A	0.283236		ANO4	0.526222		ARMC8	0.721926
	ANKDD1B	-0.644743		ANO5	1.18017		ARMC9	0.0515658
	ANKEF1	-0.664082		ANO6	1.85838		ARMCX1	1.47038
	ANKFN1	0.386125		ANO7	-1.50254		ARMCX2	-2.75827
	ANKFY1	-0.401434		ANO8	-0.512402		ARMCX3	1.71605
	ANKH	-0.229931		ANO9	-1.46523		ARMCX4	-2.44064
	ANKHD1	-0.13846		ANOS1	-0.0922054		ARMCX5	2.2591
	ANKHD1-DT	-0.591761		ANP32A	-0.801437		ARMCX6	0.838512
	ANKHD1-EIF4EBP3	-2.5356		ANP32AP1	0.11938		ARMH1	0.840076
	ANKIB1	1.84833		ANP32B	2.35654		ARMH2	0.871672
	ANKK1	-0.635013		ANP32BP1	-0.0612438		ARMH3	2.54928
	ANKLE1	-0.587986		ANP32BP2	1.14405		ARMH4	2.42177
	ANKLE2	0.0099564		ANP32BP3	0.925117		ARMT1	2.57363
	ANKMY1	1.40777		ANP32D	0.292773		ARNT	2.17744
	ANKMY2	0.227431		ANP32E	3.17671		ARNT2	-0.170241
	ANKRA2	2.96909		ANPEP	1.50193		ARPC1A	1.97402
	ANKRD1	0.0793215		ANTXR1	2.04322		ARPC1B	-0.684278
	ANKRD10	-1.42781		ANTXR2	0.865847		ARPC2	1.24514
	ANKRD10-IT1	1.15781		ANTXRL	1.06621		ARPC3	-0.200838
	ANKRD11	-2.55449		ANTXRLP1	-1.03842		ARPC4	0.665176
	ANKRD11P2	2.22096		ANXA1	-0.432372		ARPC5	-0.544018
	ANKRD12	1.65716		ANXA10	2.28534		ARPC5L	2.34592
	ANKRD13A	1.96374		ANXA11	-0.199473		ARPIN	0.452834
	ANKRD13B	-1.05469		ANXA13	1.3708		ARPP19	1.20665
	ANKRD13C	0.140321		ANXA2	1.41086		ARPP21	0.693322
	ANKRD13C-DT	-0.0509613		ANXA2P1	-0.282419		ARR3	0.0635753
	ANKRD13D	-1.93055		ANXA2P2	2.0144		ARRB1	-4.79836
	ANKRD16	0.809011		ANXA2P3	2.12249		ARRB2	-0.553627
	ANKRD17	-0.441739		ANXA2R	-0.659244		ARRDC1	1.39131
	ANKRD17-DT	-0.825768		ANXA3	1.97735		ARRDC2	2.87572
	ANKRD18A	0.142766		ANXA4	1.64942		ARRDC3	1.6826
	ANKRD18B	-0.478538		ANXA5	0.65107		ARRDC4	1.48728
	ANKRD18CP	0.159983		ANXA6	-3.45801		ARRDC5	1.02349
	ANKRD18DP	0.843336		ANXA7	-1.89354		ARSA	0.134022
	ANKRD18EP	0.325516		ANXA8	-0.741594		ARSB	-0.474507
	ANKRD18FP	-0.679293		ANXA8L1	0.428599		ARSG	1.24473
	ANKRD19P	-1.3673		ANXA9	0.688439		ARSI	-0.640621
	ANKRD2	0.503843		AOAH	-1.30296		ARSJ	-0.226354
	ANKRD20A1	-1.60569		AOAH-IT1	0.936676		ARSK	0.610147
	ANKRD20A10P	1.43492		AOC1	0.318483		ART1	0.999776
	ANKRD20A11P	-0.346512		AOC2	1.21683		ART3	0.484869
	ANKRD20A17P	0.690442		AOC3	0.985342		ART4	0.705439
	ANKRD20A18P	-1.2643		AOC4P	0.21964		ART5	-1.28873
	ANKRD20A19P	-0.00510607		AOX1	1.62615		ARTN	-1.47047
	ANKRD20A2P	-1.16741		AOX2P	0.82993		ARV1	1.23303
	ANKRD20A4P	-1.18151		AOX3P	0.642986		ARVCF	-1.9489
	ANKRD20A5P	-3.63674		AP1AR	-1.54181		ARX	-0.67574
	ANKRD20A7P	-1.86692		AP1B1	-2.07619		AS3MT	-0.595125
	ANKRD20A8P	-1.25577		AP1B1P1	0		ASAH1	3.51031
	ANKRD20A9P	0.439389		AP1B1P2	0		ASAH2	3.08491
	ANKRD22	1.31987		AP1G1	-1.68019		ASAP1	-1.42079
	ANKRD23	-0.319034		AP1G2	2.10273		ASAP2	-0.0999399
	ANKRD24	-0.039663		AP1M1	-0.424494		ASAP3	0.257664
	ANKRD26	-1.00082		AP1M2	-0.303775		ASB1	1.39874
	ANKRD26P1	0.210538		AP1S1	-2.52732		ASB10	-0.0943194
	ANKRD26P2	-0.274487		AP1S2	-1.85873		ASB11	1.05311
	ANKRD26P3	-0.0531382		AP1S3	2.57077		ASB12	-1.21016
	ANKRD26P4	-1.90471		AP2A1	-0.190479		ASB13	0.789087
	ANKRD27	-0.251099		AP2A2	-1.78828		ASB14	-0.506565
	ANKRD28	-1.64693		AP2B1	-2.40772		ASB15	-0.68945
	ANKRD29	0.701529		AP2M1	-2.30258		ASB16	-0.581961
	ANKRD30A	-0.299305		AP2S1	-2.31705		ASB17	0.91177
	ANKRD30B	-2.24504		AP3B1	0.92586		ASB18	0.70488
	ANKRD30BL	1.69661		AP3B2	-0.338726		ASB2	0.936253
	ANKRD30BP1	1.10275		AP3D1	-0.972327		ASB3	1.46502
	ANKRD30BP2	0.746952		AP3M1	0.334427		ASB4	-0.682783
	ANKRD30BP3	1.60703		AP3M2	-1.59777		ASB5	2.5106
	ANKRD31	-0.399942		AP3S1	0.253836		ASB6	-2.09159
	ANKRD33	-0.272203		AP3S2	-0.171141		ASB7	0.611727
	ANKRD33B	0.525824		AP4B1	-0.733783		ASB8	-0.367405
	ANKRD33B-AS1	-0.801678		AP4B1-AS1	3.28449		ASB9	1.03815
	ANKRD33BP1	-2.03876		AP4E1	1.44297		ASCC1	1.10534
	ANKRD33BP10	0.833058		AP4M1	-1.64187		ASCC2	-1.0951
	ANKRD33BP2	-0.0638432		AP4S1	-1.42888		ASCC3	-0.295099
	ANKRD33BP5	-0.46983		AP5B1	0.297421		ASCL1	-2.14177
	ANKRD33BP6	0.445637		AP5M1	1.55029		ASCL2	-0.835219
	ANKRD33BP7	0.305941		AP5S1	0.283778		ASCL3	0.442267
	ANKRD33BP8	0.367628		AP5Z1	-0.435715		ASCL4	2.13426
	ANKRD33BP9	1.0593		APAF1	0.614973		ASCL5	0.394315
	ANKRD34A	-1.70799		APBA1	-0.512592		ASF1A	1.01408
	ANKRD34B	0.161949		APBA2	-1.54832		ASF1B	-1.1615
	ANKRD34C	-0.778859		APBA3	0.458088		ASGR1	-1.36686
	ANKRD34C-AS1	0.286699		APBB1	-2.60122		ASGR2	-1.64772
	ANKRD35	0.985149		APBB1IP	-2.03151		ASH1L	-1.52024
	ANKRD36	-0.934912		APBB2	-1.4455		ASH2L	1.75451
	ANKRD36B	-0.737015		APBB3	-1.12949		ASIC1	-3.15479
	ANKRD36BP1	-0.282276		APC	-0.0660633		ASIC2	-0.975483
	ANKRD36BP2	-0.457716		APC2	-1.01806		ASIC3	0.959206
	ANKRD36C	-1.29166		APCDD1	-0.394647		ASIC4	-1.97546
	ANKRD36P1	-0.419867		APCDD1L	0.444496		ASIC5	-0.334267
	ANKRD37	-0.522404		APCS	0.0873644		ASL	0.765346
	ANKRD39	-0.514655		APEH	-3.15267		ASMT	-0.335438
	ANKRD39P1	0.298648		APELA	1.97252		ASNS	0.169764
	ANKRD40	-0.0511501		APEX1	-2.78095		ASNSD1	1.28061
	ANKRD40CL	-0.827212		APEX2	-0.0437435		ASPA	0.519822
	ANKRD42	-0.718064		APH1A	-0.737087		ASPDH	-0.598667
	ANKRD42-DT	-0.757489		APH1B	-0.672897		ASPG	-0.659006
	ANKRD44	4.15091		API5	-2.72923		ASPH	5.63065
	ANKRD44-AS1	1.20522		API5P1	0.413832		ASPHD1	-2.18974
	ANKRD44-DT	0.0718083		API5P2	0.954487		ASPHD2	-2.11274
	ANKRD44-IT1	-0.919497		APIP	-0.850264		ASPM	-1.39736
	ANKRD45	0.687735		APLF	0.849622		ASPN	-2.76271
	ANKRD46	0.385258		APLN	1.15929		ASPRV1	3.27333
	ANKRD49	-0.183562		APLNR	-0.476194		ASPSCR1	0.119494
	ANKRD49P1	-2.23861		APLP1	-1.86218		ASRGL1	1.04362
	ANKRD49P2	-1.52191		APLP2	-2.06321		ASS1	2.02776
	ANKRD49P3	-1.23694		APMAP	-1.74751		ASTE1	0.429271
	ANKRD50	-0.80303		APOA1	3.02278		ASTL	0.134083
	ANKRD52	-2.23423		APOA1-AS	-0.183794		ASTN1	-2.19867
	ANKRD53	-0.689703		APOA2	2.48696		ASTN2	1.66489
	ANKRD54	-0.725196		APOA4	0.759476		ASXL1	-0.318846
	ANKRD54P1	-0.0983334		APOA5	1.01416		ASXL2	2.72562
	ANKRD55	-2.02994		APOB	-0.202978		ASXL3	1.87267
	ANKRD6	-1.19763		APOBEC1	1.45375		ASZ1	1.44734
	ANKRD60	-2.00656		APOBEC2	0.814506		ATAD1	2.15019
	ANKRD61	-0.514511		APOBEC3A	2.3728		ATAD2	-0.512657
	ANKRD62	-0.368667		APOBEC3AP1	0		ATAD2B	3.20796
	ANKRD62P1	-0.230195		APOBEC3B	1.27289		ATAD3A	0.818389
	ANKRD62P1-PARP4P3	-0.722393		APOBEC3B-AS1	0		ATAD5	0.59555
	ANKRD63	1.56132		APOBEC3C	-0.0654505		ATAT1	-2.35162
	ANKRD65	1.7314		APOBEC3D	-0.955203		ATCAY	-3.81225
	ANKRD65-AS1	2.38495		APOBEC3F	2.68636		ATE1	1.63251
	ANKRD66	1.17401		APOBEC3G	0.0846453		ATF1	0.446806
	ANKRD7	0.458614		APOBEC3H	1.00833		ATF2	-2.15863
	ANKRD9	-0.271989		APOBEC4	1.86444		ATF3	-2.46651
	ANKS1A	-0.98609		APOBR	-0.647662		ATF4	-2.15378
	ANKS1B	0.633945		APOC1	-2.77595		ATF5	-1.91058
	ANKS3	-0.565825		APOC1P1	0.741488		ATF6	1.3508
	ANKS4B	-1.10095		APOC2	-0.968837		ATF6B	-1.82292
	ANKS6	-2.11743		APOC3	0.35818		ATF7	1.16822
	ANKUB1	-1.96357		APOC4	-0.81666		ATF7IP	-0.536412
	ANKZF1	1.76579		APOC4-APOC2	0.312242		ATF7IP2	-1.4846
	ANLN	1.55787		APOD	-2.11115		ATG10	3.69104
	ANO1	-0.903646		APOE	1.16301		ATG101	-0.200856
	ANO1-AS1	1.60773		APOF	1.76728		ATG12	1.23988
	ANO10	-0.124815		APOH	2.7391		ATG13	-1.07186
	ANO2	-0.614819		APOL1	1.45234		ATG14	-0.578778
	ANO3	-0.349339		APOL2	0.849426		ATG16L1	1.09935
	ANO4	0.996636		APOL3	-0.0226195		ATG16L2	-0.0226308
	ANO5	0.209934		APOL4	2.16069		ATG2A	-1.48836
	ANO6	-0.866749		APOL5	-0.233923		ATG2B	0.334158
	ANO7	-0.137951		APOL6	1.55067		ATG3	2.62635
	ANO7L1	-1.2457		APOLD1	1.24063		ATG4A	1.93168
	ANO8	-0.00637592		APOM	-0.542653		ATG4B	-0.165619
	ANO9	0.0395081		APOO	-2.58142		ATG4C	4.59724
	ANOS1	-1.08992		APOOL	0.0236569		ATG4D	-2.29251
	ANOS2P	1.80984		APOOP1	0		ATG5	2.45768
	ANP32A	3.76136		APOOP2	0		ATG7	0.858966
	ANP32AP1	-0.0376066		APOOP3	-0.838672		ATG9A	-4.08807
	ANP32B	1.35792		APOOP4	1.64775		ATG9B	0.130838
	ANP32BP1	1.46478		APOOP5	0.229298		ATIC	-0.765874
	ANP32BP2	0.298515		APP	-2.89625		ATL1	1.14802
	ANP32BP3	-1.14977		APPBP2	-0.10664		ATL2	-1.84267
	ANP32CP	0.0409726		APPL1	0.231569		ATL3	2.37589
	ANP32D	-0.229766		APPL2	1.60981		ATM	1.44567
	ANP32E	-0.752502		APRT	-2.08041		ATMIN	-3.12431
	ANPEP	1.18054		APTR	0.380331		ATN1	-0.49195
	ANTKMT	0.993411		APTX	0.332833		ATOH1	-1.11435
	ANTXR1	1.60797		AQP1	1.86472		ATOH7	-1.40883
	ANTXR2	0.0353439		AQP10	1.28345		ATOH8	-0.321937
	ANTXRL	0.228793		AQP11	-2.0165		ATOX1	3.11484
	ANTXRLP1	0.164106		AQP12A	-1.16984		ATP10A	0.169514
	ANXA1	-0.145557		AQP12B	-0.892868		ATP10B	1.51852
	ANXA10	0.98657		AQP2	-0.255671		ATP10D	1.87251
	ANXA11	0.317252		AQP3	0.00254189		ATP11A	-1.18551
	ANXA13	0.477419		AQP4	1.81876		ATP11B	2.81941
	ANXA2	-1.11912		AQP4-AS1	1.32483		ATP11C	0.663024
	ANXA2P1	-0.936713		AQP5	2.30158		ATP12A	-1.174
	ANXA2P2	-1.0042		AQP6	-0.282124		ATP13A1	-0.921193
	ANXA2P3	-0.15884		AQP7	-0.907186		ATP13A2	-1.76785
	ANXA2R	0.564011		AQP7P1	2.33225		ATP13A3	-1.28957
	ANXA2R-AS1	-0.675132		AQP7P2	-0.850423		ATP13A4	0.0722456
	ANXA2R-OT1	0.55616		AQP7P3	-0.576996		ATP13A5	1.80836
	ANXA3	0.521851		AQP7P4	0		ATP1A1	-1.49332
	ANXA4	0.0507703		AQP8	3.01254		ATP1A2	-2.5444
	ANXA5	0.036722		AQP9	0.169729		ATP1A3	-0.218877
	ANXA6	-0.520973		AQR	0.158505		ATP1A4	0.159671
	ANXA7	0.0749733		AR	2.87998		ATP1B1	1.27832
	ANXA8	-0.675134		ARAF	0.542573		ATP1B2	0.172443
	ANXA8L1	0.447671		ARAP1	0.595842		ATP1B3	0.89806
	ANXA9	0.0447668		ARAP1-AS1	1.53557		ATP1B4	0.415155
	AOAH	-1.64667		ARAP1-AS2	-0.991242		ATP23	0.13836
	AOAH-IT1	-1.34513		ARAP2	0.445675		ATP2A1	0.898843
	AOC1	0.623975		ARAP3	-0.953423		ATP2A2	-0.976524
	AOC2	-0.0437315		ARC	-2.07206		ATP2A3	-4.58591
	AOC3	-0.41159		ARCN1	-1.00003		ATP2B1	-0.535047
	AOC4P	-1.40503		AREG	1.17583		ATP2B2	-1.47144
	AOPEP	-1.14642		AREL1	-0.913443		ATP2B3	-0.391787
	AOX1	2.0019		ARF1	-2.42572		ATP2B4	-1.33745
	AOX2P	-0.37003		ARF1P1	0.828882		ATP2C1	2.44479
	AOX3P	2.6686		ARF1P2	1.81461		ATP2C2	0.103535
	AP1AR	2.54347		ARF1P3	1.54319		ATP4A	0.893126
	AP1AR-DT	0.752782		ARF3	-2.3294		ATP4B	0
	AP1B1	-0.499629		ARF4	-1.12976		ATP5PB	3.6958
	AP1B1P1	-1.00827		ARF4P2	1.36107		ATP6AP1	-4.36948
	AP1B1P2	0.250165		ARF4P3	0		ATP6AP1L	1.1605
	AP1G1	-1.43181		ARF4P4	0.515741		ATP6AP2	2.41864
	AP1G2	-1.31662		ARF5	-1.56738		ATP6V0A1	-2.16718
	AP1G2-AS1	-0.290808		ARF6	-1.47585		ATP6V0A2	-3.24014
	AP1M1	0.412829		ARFGAP1	-1.14402		ATP6V0A4	0.406476
	AP1M2	1.49273		ARFGAP2	-1.757		ATP6V0B	-2.17428
	AP1M2P1	0.926218		ARFGAP3	0.383335		ATP6V0C	-4.20497
	AP1S1	0.142003		ARFGEF1	-0.743465		ATP6V0D1	-4.25816
	AP1S2	0.456524		ARFGEF2	-1.16573		ATP6V0D2	-1.25294
	AP1S3	-1.58848		ARFGEF3	-1.44396		ATP6V0E2	-2.2726
	AP2A1	-0.625986		ARFIP1	-0.976428		ATP6V1A	2.38185
	AP2A2	-1.31809		ARFIP2	-1.00447		ATP6V1B1	1.37137
	AP2B1	0.503449		ARFRP1	-0.677023		ATP6V1B2	0.475998
	AP2M1	0.195646		ARG1	2.01246		ATP6V1C1	2.92716
	AP2S1	0.190172		ARG2	-0.892588		ATP6V1C2	0.078705
	AP3B1	2.59636		ARGFX	0.932985		ATP6V1D	3.07237
	AP3B2	-1.73265		ARGFXP1	1.29819		ATP6V1E1	2.53449
	AP3D1	-0.00347678		ARGFXP2	0		ATP6V1E2	0.211122
	AP3M1	1.51579		ARGLU1	-0.647222		ATP6V1F	1.02972
	AP3M2	0.448281		ARHGAP1	0.131011		ATP6V1G1	1.27274
	AP3S1	-0.43903		ARHGAP10	2.33445		ATP6V1G2	-0.0904576
	AP3S2	-1.73323		ARHGAP11A	0.213845		ATP6V1G3	0.297762
	AP4B1	-0.0646621		ARHGAP11B	0.863685		ATP6V1H	4.4612
	AP4B1-AS1	1.17527		ARHGAP12	0.385201		ATP7A	-0.773039
	AP4E1	1.12694		ARHGAP15	-0.568832		ATP7B	0.855153
	AP4M1	-0.231304		ARHGAP17	1.26673		ATP8A1	0.76092
	AP4S1	-0.0825196		ARHGAP18	-0.045087		ATP8A2	2.49883
	AP5B1	1.84983		ARHGAP19	2.71486		ATP8B1	-0.119722
	AP5M1	1.40091		ARHGAP19-SLIT1	1.93713		ATP8B2	-0.944996
	AP5S1	-1.50947		ARHGAP20	-1.46764		ATP8B3	-0.803961
	AP5Z1	-0.634127		ARHGAP21	0.032384		ATP8B4	-0.142107
	APAF1	0.89991		ARHGAP22	0.0248575		ATP9A	-2.99538
	APBA1	0.509511		ARHGAP22-IT1	1.66841		ATP9B	2.53775
	APBA2	-1.90139		ARHGAP23	-1.4639		ATPAF1	1.63872
	APBA3	-1.0681		ARHGAP23P1	-1.27158		ATPAF2	1.6816
	APBB1	0.986196		ARHGAP24	1.21734		ATPSCKMT	2.53584
	APBB1IP	-0.0750937		ARHGAP25	-1.95563		ATR	0.596074
	APBB2	0.632549		ARHGAP26	-0.507663		ATRAID	1.51784
	APBB3	-1.80417		ARHGAP26-AS1	0.458127		ATRIP	-0.0535335
	APC	-1.26266		ARHGAP26-IT1	1.85362		ATRN	-0.562475
	APC2	0.207403		ARHGAP27	-2.6078		ATRNL1	1.96067
	APCDD1	1.57887		ARHGAP28	0.790022		ATRX	0.509502
	APCDD1L	-0.0381456		ARHGAP29	2.41329		ATXN1	-1.09749
	APCDD1L-DT	-1.7423		ARHGAP30	-0.783107		ATXN10	2.02082
	APCS	-0.369621		ARHGAP31	0.367729		ATXN1L	-0.927399
	APEH	-1.46898		ARHGAP31-AS1	1.61402		ATXN2	0.589619
	APELA	-1.26437		ARHGAP32	-0.463358		ATXN2L	-0.594848
	APEX1	-0.471539		ARHGAP33	-0.575331		ATXN3	2.93901
	APEX2	0.659209		ARHGAP35	0.0524253		ATXN7	0.320745
	APH1A	2.16402		ARHGAP36	-1.00661		ATXN7L1	0.504613
	APH1B	4.72225		ARHGAP39	1.25799		ATXN7L2	-0.202987
	API5	0.656178		ARHGAP4	-1.40453		ATXN7L3	0.735547
	API5P1	0.720976		ARHGAP40	1.86962		ATXN7L3B	2.17312
	API5P2	0.145105		ARHGAP42	2.62898		AUH	2.95737
	APIP	0.471379		ARHGAP42P1	2.07683		AUNIP	-2.28995
	APLF	-0.964934		ARHGAP42P2	2.23151		AUP1	-2.4758
	APLN	0.490103		ARHGAP42P3	0		AURKA	-2.7371
	APLNR	0.50339		ARHGAP42P4	0		AURKAIP1	1.24986
	APLP1	0.607553		ARHGAP42P5	-1.07024		AURKB	-0.610116
	APLP2	3.5613		ARHGAP44	1.3402		AURKC	-1.43383
	APMAP	-0.110774		ARHGAP5	3.12386		AUTS2	0.676986
	APOA1	-0.47878		ARHGAP5-AS1	0.282353		AVEN	-0.00340705
	APOA1-AS	-0.349049		ARHGAP6	1.4267		AVIL	-1.38549
	APOA2	0.239068		ARHGAP8	0.351972		AVL9	1.27817
	APOA4	-0.585265		ARHGAP9	-0.871307		AVP	0.366648
	APOA5	1.02322		ARHGDIA	-2.3801		AVPI1	0.339338
	APOB	-0.527389		ARHGDIB	-2.57147		AVPR1A	0.642145
	APOBEC1	1.15657		ARHGDIG	-2.39135		AVPR1B	-0.787381
	APOBEC2	0.109895		ARHGEF1	0.299183		AVPR2	1.92122
	APOBEC3A	0.133393		ARHGEF10	1.28592		AWAT1	0.242526
	APOBEC3AP1	0.870449		ARHGEF10L	1.48994		AWAT2	-0.456252
	APOBEC3B	-0.600332		ARHGEF11	-1.95966		AXDND1	1.00431
	APOBEC3B-AS1	1.49921		ARHGEF12	0.875091		AXIN1	-1.61775
	APOBEC3C	1.26555		ARHGEF15	-0.2644		AXIN2	-1.39312
	APOBEC3D	1.97698		ARHGEF16	0.0394721		AXL	-2.78893
	APOBEC3F	0.402661		ARHGEF17	-0.208846		AZGP1	1.32667
	APOBEC3G	1.24931		ARHGEF18	-1.7595		AZI2	-2.31771
	APOBEC3H	-0.78588		ARHGEF19	0.334797		AZIN1	0.499082
	APOBEC4	-0.193371		ARHGEF2	-2.52228		AZIN2	0.133508
	APOBR	0.870919		ARHGEF25	-0.137066		B2M	-0.949596
	APOC1	-2.98753		ARHGEF26	3.90442		B3GALNT1	0.514832
	APOC1P1	0.664556		ARHGEF26-AS1	0.530513		B3GALNT2	1.93295
	APOC2	0.544527		ARHGEF28	3.61129		B3GALT1	-0.616901
	APOC3	0.933203		ARHGEF3	-0.107088		B3GALT2	-0.181088
	APOC4	-1.33651		ARHGEF3-AS1	0		B3GALT4	-0.924354
	APOC4-APOC2	-0.996561		ARHGEF33	0.315573		B3GALT5	0.621524
	APOD	0.0812078		ARHGEF34P	-0.467951		B3GALT6	-1.16616
	APOE	-1.1819		ARHGEF35	1.25101		B3GAT1	-1.11639
	APOF	-1.32095		ARHGEF37	-0.151216		B3GAT2	-0.617425
	APOH	0.21956		ARHGEF38	1.32569		B3GAT3	0.554103
	APOL1	1.10142		ARHGEF38-IT1	0		B3GLCT	1.08747
	APOL2	-1.11573		ARHGEF39	1.00326		B3GNT2	0.144442
	APOL3	0.551219		ARHGEF4	-0.249249		B3GNT3	-0.230285
	APOL4	-0.232113		ARHGEF40	0.639796		B3GNT4	0.110215
	APOL5	0.399372		ARHGEF5	0.795198		B3GNT5	-0.624596
	APOL6	0.308462		ARHGEF6	1.71239		B3GNT6	-0.796042
	APOLD1	-0.141843		ARHGEF7	0.0607152		B3GNT7	-0.910826
	APOM	-0.910726		ARHGEF7-AS1	0		B3GNT8	-0.946431
	APOO	-0.7895		ARHGEF7-AS2	-0.467874		B3GNT9	0.412654
	APOOL	-0.428621		ARHGEF7-IT1	0.433682		B3GNTL1	2.21988
	APOOP1	0.484899		ARHGEF9	-2.26754		B4GALNT1	-2.93457
	APOOP2	-0.861497		ARHGEF9-IT1	2.92508		B4GALNT2	-0.0562618
	APOOP3	1.27331		ARID1A	-0.372057		B4GALNT3	0.579957
	APOOP4	1.06129		ARID1B	1.0424		B4GALNT4	-0.75127
	APOOP5	0.574585		ARID2	1.51629		B4GALT1	0.26282
	APP	2.20218		ARID3A	1.94991		B4GALT2	-2.84787
	APPAT	-2.48874		ARID3B	-0.625109		B4GALT3	-1.54867
	APPBP2	1.44814		ARID3C	0.643872		B4GALT4	-0.438598
	APPBP2-DT	0.668285		ARID4A	0.851488		B4GALT5	0.0242142
	APPL1	1.30801		ARID4B	1.32858		B4GALT6	0.190471
	APPL2	-1.00209		ARID5A	2.61852		B4GALT7	2.25205
	APRG1	-1.9987		ARID5B	1.80784		B4GAT1	1.81385
	APRT	-0.59025		ARIH1	-1.1089		B9D1	0.307056
	APTR	0.212425		ARIH2	-2.41558		B9D2	-2.60082
	APTX	-2.0482		ARIH2OS	-0.93143		BAALC	-1.29956
	AQP1	1.30366		ARIH2P1	0.283239		BAAT	0.834913
	AQP10	0.287677		ARL1	-2.37083		BABAM1	-1.89842
	AQP11	0.475273		ARL10	0.60483		BABAM2	0.918753
	AQP12A	-1.17533		ARL11	-0.704085		BACE1	-2.25748
	AQP12B	1.96865		ARL13A	-0.703524		BACE2	1.17002
	AQP2	0.913026		ARL13B	3.62859		BACH1	-0.776125
	AQP3	-0.28909		ARL14	0.840862		BACH2	-2.16836
	AQP4	0.969326		ARL14EP	2.00686		BAD	-0.500451
	AQP4-AS1	0.712233		ARL14EPL	-0.286802		BAG1	1.772
	AQP5	2.69786		ARL15	-0.577526		BAG2	-0.190869
	AQP6	0.0368998		ARL16	-1.15319		BAG3	-0.823398
	AQP7	-1.8741		ARL17A	-0.678432		BAG4	-0.994025
	AQP7P1	0.357094		ARL17B	1.07406		BAG5	0.807015
	AQP7P2	-0.340687		ARL2	0.0244948		BAG6	-2.51498
	AQP7P3	0.947157		ARL2-SNX15	1.98174		BAHCC1	-1.51472
	AQP7P4	0.816613		ARL2BP	-1.57377		BAHD1	-2.87464
	AQP8	-0.797202		ARL2BPP1	0		BAIAP2	-1.33385
	AQP9	0.406733		ARL2BPP10	0		BAIAP2L1	1.19806
	AQR	-2.01312		ARL2BPP2	0		BAIAP2L2	0.0217326
	AR	1.81119		ARL2BPP3	-1.4752		BAIAP3	-0.273978
	ARAF	0.00427385		ARL2BPP4	0.673339		BAK1	-0.24299
	ARAP1	0.149908		ARL2BPP5	0		BAMBI	-0.192037
	ARAP1-AS1	0.305595		ARL2BPP6	0		BANF1	-2.17692
	ARAP1-AS2	-1.76867		ARL2BPP7	0		BANF2	0
	ARAP2	0.815259		ARL2BPP8	1.08079		BANK1	-0.352804
	ARAP3	1.52438		ARL3	0.18548		BANP	0.937647
	ARB2A	-0.333181		ARL4A	0.750443		BAP1	-3.72712
	ARC	-2.30031		ARL4C	-2.7587		BARD1	1.04139
	ARCN1	-0.0376122		ARL4D	-1.99536		BARHL1	-0.499724
	AREG	-1.65258		ARL5A	-0.57206		BARHL2	0.680408
	AREL1	-0.0911294		ARL5AP1	0		BARX1	-0.092744
	ARF1	-0.69006		ARL5AP2	0.466771		BARX2	0.665366
	ARF1P1	0.0327062		ARL5AP3	0.749821		BASP1	-0.511253
	ARF1P2	0.0183825		ARL5AP4	0.270966		BATF	-1.05084
	ARF1P3	0.274125		ARL5B	1.48543		BATF2	-1.03118
	ARF3	-0.290516		ARL5C	0.24284		BATF3	0.367758
	ARF4	0.208987		ARL6	-1.25781		BAX	-1.86355
	ARF4P2	-0.171972		ARL6IP1	0.16865		BAZ1A	-2.66534
	ARF4P3	0.478183		ARL6IP1P1	0		BAZ1B	0.00877627
	ARF4P4	0.105159		ARL6IP1P2	0.900346		BAZ2A	0.988275
	ARF5	0.296456		ARL6IP1P3	0.871635		BAZ2B	1.37529
	ARF6	2.31093		ARL6IP4	-0.0350969		BBC3	-0.471132
	ARFGAP1	0.626198		ARL6IP5	-1.90049		BBIP1	0.612669
	ARFGAP2	-0.880235		ARL6IP6	0.750995		BBOF1	3.96398
	ARFGAP3	0.867986		ARL8A	-1.99944		BBOX1	-0.831371
	ARFGEF1	0.126084		ARL8B	-0.999895		BBS1	-2.19991
	ARFGEF2	1.12824		ARL9	0.930603		BBS10	1.20509
	ARFGEF3	0.78537		ARMC1	0.347694		BBS12	-1.05691
	ARFIP1	1.35551		ARMC10	-1.59591		BBS2	1.41639
	ARFIP2	-0.31967		ARMC10P1	0.816559		BBS4	2.49379
	ARFRP1	1.54049		ARMC12	2.07284		BBS5	2.7185
	ARG1	-0.943049		ARMC2	-0.0390293		BBS7	4.0902
	ARG2	-2.28837		ARMC2-AS1	0		BBS9	2.64986
	ARGFX	0.503124		ARMC3	0.661584		BBX	1.01057
	ARGFXP1	1.01042		ARMC5	-1.13242		BCAM	-0.487092
	ARGFXP2	1.54861		ARMC6	-0.651822		BCAN	-0.732383
	ARGLU1	-0.403162		ARMC7	0.0480131		BCAP29	2.7131
	ARHGAP1	1.47349		ARMC8	-1.37787		BCAP31	1.4994
	ARHGAP10	0.187166		ARMC8P1	0.603781		BCAR1	-1.66873
	ARHGAP11A	0.298233		ARMC9	1.44889		BCAR3	-2.4954
	ARHGAP11A-DT	-1.29407		ARMCX1	-0.999413		BCAS1	0.708838
	ARHGAP11B	-0.444653		ARMCX2	-2.0508		BCAS2	0.629377
	ARHGAP11B-DT	-0.184513		ARMCX3	-2.41339		BCAS3	-0.0459366
	ARHGAP12	1.21919		ARMCX3-AS1	0.642561		BCAT1	1.37182
	ARHGAP15	-0.716283		ARMCX4	0.469388		BCAT2	-1.51518
	ARHGAP15-AS1	0.535533		ARMCX5	0.341774		BCCIP	2.16722
	ARHGAP17	-0.460662		ARMCX6	0.833067		BCDIN3D	0.403615
	ARHGAP18	0.0176889		ARMCX7P	0		BCHE	-0.34357
	ARHGAP19	1.5384		ARMS2	1.15548		BCKDHA	-1.17155
	ARHGAP19-SLIT1	-1.54978		ARNT	0.744441		BCKDHB	1.82524
	ARHGAP20	-1.37526		ARNT2	-0.0657124		BCKDK	-3.1186
	ARHGAP21	-0.322029		ARPC1A	-3.03697		BCL10	-0.0147057
	ARHGAP22	1.31095		ARPC1B	-1.17359		BCL11A	1.73682
	ARHGAP22-IT1	1.61302		ARPC2	-2.14402		BCL11B	-0.510197
	ARHGAP23	-1.00723		ARPC3	-1.14798		BCL2	-3.74337
	ARHGAP23P1	0.295922		ARPC3P1	-0.162537		BCL2L1	-1.74531
	ARHGAP24	-0.443645		ARPC3P2	-0.970019		BCL2L10	0.241051
	ARHGAP25	0.809951		ARPC3P5	0.933643		BCL2L11	-0.235148
	ARHGAP26	-2.07828		ARPC4	-1.86233		BCL2L12	0.43089
	ARHGAP26-AS1	-0.639259		ARPC4-TTLL3	0.266894		BCL2L13	-0.275801
	ARHGAP26-IT1	-1.26125		ARPC5	-2.17716		BCL2L14	0.72385
	ARHGAP27	-0.469781		ARPC5L	-2.47197		BCL2L15	1.23341
	ARHGAP27P1-BPTFP1-KPNA2P3	-0.94987		ARPIN	0.0916253		BCL2L2	0.14762
	ARHGAP27P2	-0.35791		ARPP19	-2.95938		BCL3	-0.713018
	ARHGAP28	-0.987678		ARPP21	-0.0521505		BCL6	1.48631
	ARHGAP28-AS1	-1.09673		ARPP21-AS1	-1.03842		BCL6B	-2.87228
	ARHGAP29	-2.07695		ARR3	0.069458		BCL7A	-0.7513
	ARHGAP30	-1.59792		ARRB1	-0.922287		BCL7B	-0.258604
	ARHGAP31	-2.04095		ARRB2	-2.14033		BCL7C	-1.87025
	ARHGAP31-AS1	0.841172		ARRDC1	-0.760631		BCL9	-1.0349
	ARHGAP32	0.0263457		ARRDC1-AS1	0.618375		BCL9L	-0.899705
	ARHGAP33	-0.409261		ARRDC2	0.931928		BCLAF1	1.5836
	ARHGAP35	1.1374		ARRDC3	1.92429		BCLAF3	0.230756
	ARHGAP36	-1.51455		ARRDC3-AS1	-1.28437		BCO1	-2.23299
	ARHGAP39	0.179961		ARRDC4	0.379537		BCO2	-1.37065
	ARHGAP4	-0.636538		ARRDC5	-0.543563		BCOR	-2.2805
	ARHGAP40	0.662698		ARSA	-2.08212		BCORL1	-0.160523
	ARHGAP42	-1.09462		ARSB	-0.966229		BCR	-2.61755
	ARHGAP42-AS1	-1.70563		ARSD	1.40988		BCS1L	0.0445289
	ARHGAP42P1	1.12254		ARSD-AS1	1.08476		BDH1	-2.08353
	ARHGAP42P2	-2.37052		ARSF	0.964911		BDH2	0.66756
	ARHGAP42P3	0.895254		ARSG	-1.06001		BDKRB1	-1.0072
	ARHGAP42P4	0.548348		ARSH	2.01817		BDKRB2	-2.32077
	ARHGAP42P5	0.526766		ARSI	-1.49286		BDNF	-1.8975
	ARHGAP44	0.929141		ARSJ	1.44405		BDP1	0.830018
	ARHGAP44-AS1	-1.44694		ARSK	1.55639		BEAN1	-0.826969
	ARHGAP45	1.57881		ART1	2.18664		BECN1	-0.655634
	ARHGAP5	0.102796		ART3	-2.92642		BEGAIN	-2.25871
	ARHGAP5-AS1	-0.261022		ART4	1.4316		BEND3	-3.52187
	ARHGAP6	0.54042		ART5	0.405616		BEND4	-2.06795
	ARHGAP8	-2.02643		ARTN	0.656625		BEND5	2.9795
	ARHGAP9	-0.301797		ARV1	0.781862		BEND6	0.874633
	ARHGDIA	-2.73534		ARVCF	-0.202803		BEND7	-0.210419
	ARHGDIB	0.695124		ARX	0.274783		BEST1	0.759186
	ARHGDIG	0.252778		AS3MT	3.19865		BEST2	0.655785
	ARHGEF1	-1.63241		ASAH1	-0.129483		BEST3	-1.27098
	ARHGEF10	-0.250015		ASAH2	-0.462781		BET1	2.72206
	ARHGEF10L	1.65376		ASAH2B	-1.16303		BET1L	1.08337
	ARHGEF11	-1.03199		ASAP1	-0.529063		BEX1	0.159429
	ARHGEF12	-1.74853		ASAP1-IT2	-0.563732		BEX2	0.244097
	ARHGEF15	-1.06133		ASAP2	-1.56804		BEX3	0.891682
	ARHGEF16	0.587951		ASAP3	3.00804		BEX4	-0.615001
	ARHGEF17	0.84153		ASB1	0.0948696		BFAR	3.29239
	ARHGEF17-AS1	0.143547		ASB10	1.27239		BFSP1	0.598782
	ARHGEF18	0.689641		ASB11	0.83151		BFSP2	-1.38181
	ARHGEF18-AS1	0.009427		ASB12	2.67686		BGLAP	0.890592
	ARHGEF19	-0.104882		ASB13	-1.52684		BGN	-1.69299
	ARHGEF2	0.608467		ASB14	1.62988		BHLHA15	0.601545
	ARHGEF25	0.0825036		ASB15	2.45642		BHLHA9	0.688378
	ARHGEF26	-1.35182		ASB16	-0.972052		BHLHE22	-0.460489
	ARHGEF26-AS1	-0.82641		ASB16-AS1	-1.6698		BHLHE23	-2.23339
	ARHGEF28	-1.09794		ASB17	0.218232		BHLHE40	-0.0611063
	ARHGEF3	-1.52357		ASB18	0.786665		BHLHE41	2.5142
	ARHGEF3-AS1	-0.621659		ASB2	-0.190523		BHMT	0.632693
	ARHGEF33	-0.451832		ASB3	1.53885		BHMT2	1.91579
	ARHGEF34P	-0.0821203		ASB4	3.41223		BICC1	0.112874
	ARHGEF35	1.76808		ASB5	0.225504		BICD1	2.89554
	ARHGEF35-AS1	-1.90589		ASB6	0.669368		BICD2	-4.33952
	ARHGEF37	2.06784		ASB7	0.414618		BICDL1	-2.72068
	ARHGEF38	0.235688		ASB8	-1.30578		BICDL2	1.03347
	ARHGEF38-IT1	0		ASB9	-1.26393		BICRA	-0.103756
	ARHGEF39	-0.32596		ASB9P1	-0.473073		BICRAL	-1.87754
	ARHGEF4	-1.3342		ASCC1	-0.181531		BID	0.407051
	ARHGEF4-AS1	-0.415785		ASCC2	1.00164		BIK	0.81909
	ARHGEF40	1.2179		ASCC3	1.75055		BIN1	-0.315956
	ARHGEF5	0.763752		ASCL1	0.0632487		BIN2	-0.0706983
	ARHGEF6	0.361551		ASCL2	0.679622		BIN3	1.25158
	ARHGEF7	-2.79371		ASCL3	1.64731		BIRC2	1.66932
	ARHGEF7-AS1	1.7296		ASCL4	-0.0863325		BIRC3	-1.38676
	ARHGEF7-AS2	-0.535898		ASCL5	-0.57004		BIRC5	-1.05619
	ARHGEF7-IT1	-0.0702941		ASF1A	2.19305		BIRC6	-0.629774
	ARHGEF9	-1.09651		ASF1B	0.70293		BIRC7	-0.801267
	ARHGEF9-IT1	-1.42827		ASGR1	0.931237		BIVM	0.73985
	ARID1A	-2.07852		ASGR2	0.734951		BLCAP	0.179192
	ARID1B	1.17695		ASH1L	-0.0237361		BLK	-2.19739
	ARID2	-0.479893		ASH1L-AS1	0.402498		BLM	2.83753
	ARID3A	-0.313118		ASH1L-IT1	1.55525		BLMH	1.70791
	ARID3B	-0.664481		ASH2L	-2.76678		BLNK	-1.38583
	ARID3BP1	-2.27216		ASH2LP1	0		BLOC1S1	-2.64008
	ARID3C	1.28156		ASIC1	-0.924865		BLOC1S2	0.860035
	ARID4A	-1.38283		ASIC2	0.0360045		BLOC1S3	-0.221624
	ARID4B	2.41937		ASIC3	-1.11374		BLOC1S4	-1.28322
	ARID5A	1.33855		ASIC4	1.2442		BLOC1S5	3.23475
	ARID5B	0.359237		ASIC5	0.77397		BLOC1S6	-0.333541
	ARIH1	-2.36878		ASIP	0.59721		BLVRA	2.10674
	ARIH2	-0.0785729		ASL	-0.780703		BLVRB	-3.24068
	ARIH2OS	1.3539		ASLP1	1.25938		BLZF1	0.268018
	ARIH2P1	0.102839		ASMT	2.68614		BMERB1	-0.464459
	ARK2C	0.288731		ASMTL	1.25016		BMF	-1.49179
	ARK2N	-1.1632		ASMTL-AS1	1.90682		BMI1	1.31141
	ARL1	1.38031		ASNS	-0.934167		BMP1	2.82726
	ARL10	-2.32521		ASNSD1	-0.427841		BMP10	0
	ARL11	0.56206		ASNSP1	0.871026		BMP15	-0.339863
	ARL13A	-0.691426		ASNSP3	1.65941		BMP2	-0.573551
	ARL13B	-1.56655		ASNSP4	0		BMP2K	-0.581931
	ARL14	-0.0543483		ASNSP6	1.24507		BMP3	0.610536
	ARL14EP	-0.382259		ASPA	-1.00584		BMP4	1.81051
	ARL14EP-DT	-0.145532		ASPDH	-1.93331		BMP5	-0.901111
	ARL14EPL	0.730402		ASPG	-0.227086		BMP6	-2.01222
	ARL14EPP1	0.321088		ASPH	3.45757		BMP7	-1.94885
	ARL15	-1.14401		ASPHD1	-0.868158		BMP8A	-0.287272
	ARL16	2.08295		ASPHD2	0.184121		BMP8B	0.749733
	ARL17A	-0.962518		ASPM	2.22966		BMPER	0.864298
	ARL17B	1.07437		ASPN	1.4678		BMPR1A	-0.596955
	ARL2	1.20525		ASPRV1	0.273765		BMPR1B	-0.823174
	ARL2BP	-0.578016		ASPSCR1	-1.1656		BMPR2	0.948082
	ARL2BPP1	0.202584		ASRGL1	1.36117		BMS1	-0.237998
	ARL2BPP10	0.802216		ASS1	-1.9518		BMT2	1.68604
	ARL2BPP2	0		ASS1P1	0.283995		BMX	0.956187
	ARL2BPP3	-1.10973		ASS1P10	-0.034203		BNC1	-2.05665
	ARL2BPP4	0.419422		ASS1P11	1.30912		BNC2	0.724632
	ARL2BPP5	-0.510673		ASS1P12	0.119095		BNIP1	0.77527
	ARL2BPP6	-0.700247		ASS1P2	2.22825		BNIP2	1.76331
	ARL2BPP7	-1.24097		ASS1P4	0		BNIP3	4.73364
	ARL2BPP8	-0.0441443		ASS1P5	-1.01913		BNIP3L	0.568329
	ARL3	1.43692		ASS1P7	0		BNIP5	-1.24388
	ARL4A	-1.47376		ASS1P9	2.97062		BNIPL	-0.357809
	ARL4AP2	-1.10228		ASTE1	2.02652		BOC	-0.308692
	ARL4AP4	-1.6613		ASTL	-1.14668		BOD1	0.373024
	ARL4AP5	-1.37508		ASTN1	-1.44495		BOK	-1.07126
	ARL4C	-0.116232		ASTN2	0.157555		BOLA1	2.17914
	ARL4D	-3.17146		ASXL1	0.782445		BOLA2	-2.17787
	ARL5A	0.366759		ASXL2	-0.823995		BOLA3	0.112221
	ARL5AP1	0		ASXL3	-0.0371782		BOLL	0.284857
	ARL5AP2	0.0778309		ASZ1	1.93117		BOP1	-3.35893
	ARL5AP3	1.86729		ATAD1	-1.28723		BORA	3.14518
	ARL5AP4	0.0803118		ATAD2	3.35697		BORCS5	-1.26787
	ARL5AP5	-0.175147		ATAD2B	0.768302		BORCS6	-0.788093
	ARL5B	-0.519634		ATAD3A	-1.15184		BORCS7	2.82881
	ARL5C	0.577003		ATAD3B	0.0863989		BORCS8	1.369
	ARL6	-0.613933		ATAD3C	0.482533		BPGM	-0.461813
	ARL6IP1	0.912511		ATAD5	2.03194		BPHL	1.15821
	ARL6IP1P1	0		ATAT1	-0.806768		BPI	0.69351
	ARL6IP1P2	-0.781088		ATCAY	-0.084592		BPIFA1	0.149156
	ARL6IP1P3	-0.225609		ATE1	-0.207777		BPIFA2	1.49399
	ARL6IP4	0.588122		ATF1	0.48068		BPIFA3	0
	ARL6IP5	2.795		ATF1P1	0		BPIFB1	-0.638953
	ARL6IP6	1.13222		ATF2	-2.11738		BPIFB2	-0.193354
	ARL8A	0.0921282		ATF3	0.463353		BPIFB3	0.687062
	ARL8B	1.10282		ATF4	-1.85914		BPIFB4	-1.54578
	ARL8BP1	-0.875583		ATF4P1	0		BPIFB6	-0.92053
	ARL8BP2	-1.07171		ATF4P3	3.20527		BPIFC	1.55784
	ARL9	0.713044		ATF4P4	1.59115		BPNT1	0.0583308
	ARLNC1	-2.79603		ATF5	0.399124		BPTF	0.579791
	ARMC1	2.7167		ATF6	2.42132		BRAF	1.84625
	ARMC10	0.562414		ATF6B	-0.335664		BRAP	-2.29038
	ARMC10P1	-1.27163		ATF7	-0.733795		BRAT1	0.258763
	ARMC12	-0.376577		ATF7IP	2.05085		BRCA1	-0.632503
	ARMC2	-1.74014		ATF7IP2	2.0334		BRCA2	1.40445
	ARMC2-AS1	-0.953971		ATG10	0.125401		BRCC3	4.63672
	ARMC3	-0.493081		ATG10-AS1	0.984465		BRD1	-0.335738
	ARMC5	-0.289136		ATG10-IT1	0.834346		BRD2	0.130179
	ARMC6	-1.51483		ATG101	-0.592726		BRD3	-0.530871
	ARMC7	1.15278		ATG12	1.14101		BRD4	-0.24679
	ARMC8	0.389935		ATG12P2	-0.898385		BRD7	-0.419154
	ARMC8P1	0.0748427		ATG13	-0.901434		BRD8	1.24135
	ARMC9	-1.71396		ATG14	0.636551		BRD9	0.230597
	ARMCX1	1.97405		ATG16L1	-0.730504		BRDT	1.92162
	ARMCX2	-0.385209		ATG16L2	-2.30104		BRF1	-2.72244
	ARMCX3	0.831801		ATG2A	0.0714012		BRF2	1.66576
	ARMCX3-AS1	2.09706		ATG2B	-0.146208		BRI3	-1.98844
	ARMCX4	1.69252		ATG3	0.172305		BRI3BP	-0.152221
	ARMCX5	-0.573262		ATG3P1	0		BRICD5	1.96128
	ARMCX6	0.480685		ATG4A	1.13482		BRINP1	-0.170987
	ARMCX7P	0.622157		ATG4AP1	-1.738		BRINP2	-2.44721
	ARMH1	-1.33691		ATG4B	-0.567356		BRINP3	1.48233
	ARMH2	-0.934102		ATG4C	0.271119		BRIP1	1.02726
	ARMH3	1.36887		ATG4D	-1.04875		BRIX1	0.694905
	ARMH4	-1.69727		ATG5	-1.20889		BRK1	2.80057
	ARMS2	0.0985945		ATG7	-0.549327		BRMS1	0.818821
	ARMT1	0.820568		ATG9A	-1.28527		BRMS1L	1.45968
	ARNILA	0.483206		ATG9B	1.7841		BROX	1.50213
	ARNT	-1.32074		ATIC	-0.160595		BRPF1	-2.84834
	ARNT2	-0.197344		ATL1	-1.52744		BRPF3	-1.86565
	ARNT2-DT	-0.992409		ATL2	-0.674532		BRS3	0.176702
	ARPC1A	1.25788		ATL3	1.03319		BRSK1	-2.53672
	ARPC1AP1	-1.11339		ATM	-0.248264		BRSK2	-3.15625
	ARPC1AP2	-0.855428		ATMIN	-0.566559		BRWD1	0.746416
	ARPC1AP3	-1.70101		ATN1	0.447167		BRWD3	0.504185
	ARPC1AP4	0.164374		ATOH1	0.762541		BSCL2	-2.11111
	ARPC1B	1.77234		ATOH7	-2.01788		BSDC1	-0.114952
	ARPC1BP1	-0.128537		ATOH8	0.16252		BSG	-1.9915
	ARPC2	-1.11763		ATOX1	-1.16764		BSN	-1.4688
	ARPC3	1.74935		ATP10A	-0.881502		BSND	-0.446977
	ARPC3P1	-1.10684		ATP10B	-0.159126		BSPH1	0.390528
	ARPC3P2	-0.239229		ATP10D	0.863263		BSPRY	-0.369682
	ARPC3P3	-1.32065		ATP11A	0.151664		BST1	2.12581
	ARPC3P4	-0.707352		ATP11A-AS1	0.213356		BST2	-1.38874
	ARPC3P5	-2.00099		ATP11AUN	0.326284		BSX	-0.357932
	ARPC4	-0.598275		ATP11B	0.431268		BTAF1	1.52136
	ARPC4-TTLL3	-2.12697		ATP11C	1.40179		BTBD1	0.0506781
	ARPC5	0.222078		ATP12A	-0.129824		BTBD10	4.31262
	ARPC5L	-1.42498		ATP13A1	-0.771194		BTBD16	1.75752
	ARPIN	-0.891208		ATP13A2	-1.31531		BTBD17	-2.20434
	ARPIN-AP3S2	0.647283		ATP13A3	0.807649		BTBD18	0.589318
	ARPP19	0.857604		ATP13A4	1.58056		BTBD19	0.0608789
	ARPP21	-1.04827		ATP13A4-AS1	0.882473		BTBD2	0.535788
	ARPP21-AS1	-0.330554		ATP13A5	2.61057		BTBD3	-1.75986
	ARR3	-0.0401049		ATP13A5-AS1	0.687055		BTBD6	-2.06074
	ARRB1	0.782206		ATP1A1	-2.59303		BTBD7	1.35326
	ARRB2	0.110566		ATP1A1-AS1	1.58369		BTBD9	-1.89844
	ARRDC1	-0.142766		ATP1A2	1.41395		BTC	0.927743
	ARRDC1-AS1	0.876802		ATP1A3	-2.3232		BTD	-2.01939
	ARRDC2	1.35252		ATP1A4	-0.330216		BTF3	1.03938
	ARRDC3	1.78455		ATP1B1	-2.26338		BTF3L4	3.67315
	ARRDC3-AS1	0.786733		ATP1B1P1	0.972008		BTG1	-1.24834
	ARRDC4	0.940891		ATP1B2	2.27512		BTG2	-3.33849
	ARRDC5	-0.194752		ATP1B3	-1.23508		BTG3	-0.427062
	ARSA	-0.988472		ATP1B3-AS1	-0.080961		BTG4	0.448224
	ARSB	2.70974		ATP1B3P1	-0.0240984		BTK	0.619338
	ARSD	1.03953		ATP1B4	1.00999		BTLA	1.99923
	ARSD-AS1	0.87691		ATP2A1	2.54894		BTN1A1	-0.111422
	ARSDP1	-1.16338		ATP2A2	-3.11463		BTN2A2	0.153719
	ARSF	-2.33104		ATP2A3	0.0564563		BTNL2	-0.552533
	ARSFP1	-0.435945		ATP2B1	-1.71921		BTNL9	-0.191884
	ARSG	1.19899		ATP2B2	-3.66817		BTRC	-0.549685
	ARSH	-0.211403		ATP2B2-IT1	0.696983		BUB1	-0.331927
	ARSI	-0.748377		ATP2B2-IT2	0.353932		BUB1B	-1.12102
	ARSJ	-0.0372819		ATP2B3	0.403596		BUB3	-0.737933
	ARSK	0.939279		ATP2B4	-0.970484		BUD13	0.60424
	ARSL	-1.6305		ATP2C1	-0.520833		BUD23	-3.46638
	ARSLP1	-0.364806		ATP2C2	0.278601		BUD31	-1.10215
	ART1	1.20538		ATP4A	0.535433		BVES	0.184887
	ART2P	1.24162		ATP4B	1.3743		BYSL	-2.44251
	ART3	-1.11807		ATP6AP1	-2.79535		BZW1	1.19645
	ART4	-0.638801		ATP6AP1L	0.462567		BZW2	3.3683
	ART5	0.440478		ATP6AP2	-2.88207		C1D	2.95846
	ARTN	1.41576		ATP6V0A1	-2.68785		C1GALT1	-1.20031
	ARV1	1.04389		ATP6V0A2	1.29009		C1GALT1C1	-0.0484118
	ARVCF	0.497389		ATP6V0A4	1.54917		C1QA	0.244903
	ARX	-0.0957309		ATP6V0B	-2.66468		C1QB	-2.43762
	AS3MT	-0.0984262		ATP6V0C	-3.14441		C1QBP	-0.174496
	ASAH1	3.04217		ATP6V0CP1	0.00109011		C1QC	-2.29722
	ASAH1-AS1	-0.68802		ATP6V0CP2	-0.838672		C1QL1	-0.0235896
	ASAH2	0.51463		ATP6V0CP3	-2.13641		C1QL2	1.61894
	ASAH2B	-0.964712		ATP6V0D1	-2.69146		C1QL3	-0.0896549
	ASAP1	-4.48088		ATP6V0D2	2.69465		C1QL4	1.08501
	ASAP1-IT2	-0.648059		ATP6V0E1	3.05342		C1QTNF1	-0.323364
	ASAP2	-1.51381		ATP6V0E1P1	0		C1QTNF12	-0.290583
	ASAP3	0.409241		ATP6V0E1P2	-0.337102		C1QTNF2	-0.179008
	ASB1	2.73539		ATP6V0E1P3	0.0227393		C1QTNF3	-0.735848
	ASB10	-0.460479		ATP6V0E1P4	0		C1QTNF4	-0.121781
	ASB11	1.66123		ATP6V0E2	-2.67045		C1QTNF5	0
	ASB12	-0.0814202		ATP6V0E2-AS1	-0.18737		C1QTNF6	0.924897
	ASB13	2.4929		ATP6V1A	-2.62056		C1QTNF7	-0.902902
	ASB14	2.32181		ATP6V1B1	0.43916		C1QTNF9	3.12531
	ASB15	-0.837125		ATP6V1B2	-2.71262		C1RL	0.404326
	ASB15-AS1	-0.842427		ATP6V1C1	-2.08866		C2	-0.302073
	ASB16	1.77881		ATP6V1C2	1.67895		C2CD2	1.46069
	ASB16-AS1	0.68379		ATP6V1D	-1.80712		C2CD2L	-1.50957
	ASB17	-0.655325		ATP6V1E1	-2.88986		C2CD3	-0.785456
	ASB18	-0.320497		ATP6V1E1P1	-0.0854497		C2CD4A	0.959571
	ASB2	-1.74325		ATP6V1E2	0.117616		C2CD4B	-1.76562
	ASB3	1.61829		ATP6V1F	-1.12461		C2CD4C	-0.575403
	ASB4	-0.592847		ATP6V1G1	-0.182552		C2CD4D	0.890818
	ASB5	0.534728		ATP6V1G1P2	0.217418		C2CD5	-0.389472
	ASB6	-0.399742		ATP6V1G1P3	0		C2CD6	0.290252
	ASB7	-0.890089		ATP6V1G1P4	1.51875		C3	-1.38252
	ASB8	0.0298994		ATP6V1G1P6	0.925117		C3AR1	-1.55109
	ASB9	-0.754184		ATP6V1G1P7	0		C4A	-1.07231
	ASB9P1	1.35065		ATP6V1G2	-3.60177		C4B	-1.07209
	ASCC1	1.67633		ATP6V1G2-DDX39B	-0.614031		C5AR1	-1.31175
	ASCC2	-0.261788		ATP6V1G3	0.630496		C5AR2	-0.378102
	ASCC3	2.53332		ATP6V1H	-0.487857		C6	2.24757
	ASCL1	-1.99721		ATP7A	1.03007		C7	0.175729
	ASCL2	-1.3526		ATP7B	0.887055		C8A	1.27894
	ASCL3	0.844932		ATP8A1	-0.926308		C8B	0.523797
	ASCL4	-0.735152		ATP8A2	-1.3609		C8G	1.37489
	ASCL5	-0.138121		ATP8A2P2	0		C9	-0.111011
	ASF1A	-0.738909		ATP8A2P3	1.07461		CAAP1	1.46629
	ASF1B	1.90278		ATP8B1	1.64134		CAB39	1.0102
	ASGR1	0.73642		ATP8B2	0.88446		CAB39L	2.2356
	ASGR2	-1.58191		ATP8B3	1.27279		CABCOCO1	1.58353
	ASH1L	0.575061		ATP8B4	-0.630025		CABIN1	-0.773376
	ASH1L-AS1	1.18989		ATP8B5P	0.451377		CABLES1	2.43656
	ASH1L-IT1	-0.618296		ATP9A	0.593744		CABLES2	0.137492
	ASH2L	-0.20668		ATP9B	1.90541		CABP1	1.3476
	ASH2LP1	0.221828		ATPAF1	0.631268		CABP2	1.14234
	ASH2LP3	-0.482615		ATPAF2	-0.25472		CABP4	1.92486
	ASH2LP4	-0.177681		ATR	-0.464077		CABP5	0.996671
	ASIC1	-1.24315		ATRAID	-0.128087		CABP7	0.996722
	ASIC2	-0.878551		ATRIP	0.0647202		CABS1	-0.633761
	ASIC3	0.822047		ATRN	-2.05649		CABYR	1.52995
	ASIC4	0.549414		ATRNL1	-1.10815		CACFD1	1.64552
	ASIC4-AS1	0.0146179		ATRX	0.68077		CACHD1	-1.90408
	ASIC5	0.16631		ATXN1	-0.5066		CACNA1A	-0.619609
	ASIP	-0.324071		ATXN10	-2.48301		CACNA1B	1.22399
	ASL	-1.40762		ATXN1L	-0.30385		CACNA1C	-0.869743
	ASLP1	1.88379		ATXN2	0.0778162		CACNA1D	1.64509
	ASMT	0.110532		ATXN2L	-0.0718807		CACNA1E	0.10265
	ASMTL	2.55548		ATXN3	0.353585		CACNA1F	1.69861
	ASMTL-AS1	2.67071		ATXN3L	-0.0148683		CACNA1G	-1.44656
	ASNS	-0.1508		ATXN7	2.11337		CACNA1H	-1.2961
	ASNSD1	0.469983		ATXN7L1	1.8185		CACNA1I	-1.43718
	ASNSP1	0.674028		ATXN7L2	-1.06956		CACNA1S	-0.785673
	ASNSP3	-0.717611		ATXN7L3	-0.931647		CACNA2D1	1.19579
	ASNSP4	0.146199		ATXN7L3B	-3.03961		CACNA2D2	0.449813
	ASNSP6	-1.39838		ATXN8OS	-0.495146		CACNA2D3	0.0579675
	ASPA	1.01837		AUH	-1.57562		CACNA2D4	1.46906
	ASPDH	-0.727724		AUNIP	-0.471155		CACNB1	-2.88314
	ASPG	1.60093		AUP1	-0.59695		CACNB2	0.0959251
	ASPH	1.68958		AURKA	-0.695693		CACNB3	-3.83224
	ASPHD1	-0.0466052		AURKAIP1	-1.01904		CACNB4	-0.671596
	ASPHD2	-0.0232079		AURKB	1.05854		CACNG1	-0.304409
	ASPM	-0.0858578		AURKC	1.75725		CACNG2	-2.24783
	ASPN	-0.10229		AUTS2	1.30522		CACNG3	-2.3336
	ASPRV1	2.2464		AVEN	-0.361492		CACNG4	-2.39334
	ASPSCR1	0.100916		AVIL	-0.508844		CACNG5	0.0273743
	ASRGL1	0.277014		AVL9	1.92168		CACNG6	1.26339
	ASS1	-0.459095		AVP	-1.08931		CACNG7	-0.931991
	ASS1P1	0.359022		AVPI1	0.33649		CACNG8	-0.877682
	ASS1P10	0.146763		AVPR1A	0.579523		CACTIN	-1.58922
	ASS1P11	3.25978		AVPR1B	-0.086967		CACUL1	1.38288
	ASS1P12	0.74059		AVPR2	-0.538349		CACYBP	0.571166
	ASS1P13	-0.66383		AWAT1	0.800007		CAD	-1.29194
	ASS1P14	-0.403103		AWAT2	2.08955		CADM1	-0.240368
	ASS1P2	-1.62605		AXDND1	1.02042		CADM2	1.13427
	ASS1P3	-1.61951		AXIN1	-0.242663		CADM3	-0.0644316
	ASS1P4	0		AXIN2	-0.920011		CADM4	0.783826
	ASS1P5	0.116464		AXL	0.681642		CADPS	0.986801
	ASS1P6	-1.2099		AZGP1	-0.654506		CADPS2	0.841932
	ASS1P7	-1.48036		AZGP1P1	0.682348		CAGE1	2.72351
	ASS1P8	-1.90049		AZGP1P2	0		CALB1	0.18014
	ASS1P9	-0.0239141		AZI2	0.372015		CALB2	0.411337
	ASTE1	0.699923		AZIN1	-1.73269		CALCA	1.12455
	ASTILCS	-0.96448		AZIN2	-0.63729		CALCB	1.34588
	ASTL	0.908096		AZU1	1.15934		CALCOCO1	2.05211
	ASTN1	-0.668058		AZU1P1	-0.424972		CALCOCO2	-0.980964
	ASTN2	-0.355184		B2M	0.985422		CALCR	-0.559343
	ASTN2-AS1	-0.537377		B3GALNT1	-2.17468		CALCRL	0.0546541
	ASXL1	1.78709		B3GALNT2	2.17278		CALD1	-1.87974
	ASXL2	-2.54636		B3GALT1	0.359463		CALHM1	1.08551
	ASXL3	-1.32573		B3GALT2	-1.44921		CALHM2	-2.22995
	ASXL3-DT	-2.37215		B3GALT4	-1.45185		CALHM3	1.37264
	ASZ1	0.427408		B3GALT5	0.690224		CALHM4	2.44888
	ATAD1	0.226643		B3GALT6	-1.30651		CALHM5	0.549614
	ATAD2	0.793912		B3GAT1	-2.57125		CALHM6	-0.972674
	ATAD2B	0.529361		B3GAT2	1.42791		CALM1	-1.24923
	ATAD3A	-1.782		B3GAT3	-0.201514		CALM2	2.59335
	ATAD3B	0.559248		B3GAT3P1	0.178642		CALM3	0.74067
	ATAD3C	-0.244033		B3GLCT	-1.73249		CALML3	1.08328
	ATAD5	1.03853		B3GNT2	-0.809412		CALML4	-0.872198
	ATAT1	0.952183		B3GNT3	2.53102		CALN1	-0.423765
	ATCAY	-1.23143		B3GNT4	-1.67406		CALR	-1.41098
	ATE1	1.19139		B3GNT5	0.142209		CALR3	-0.108524
	ATE1OSP	0.501624		B3GNT6	-0.736591		CALU	-0.428045
	ATF1	-0.861873		B3GNT7	-1.3008		CALY	-2.37887
	ATF1P1	-1.4448		B3GNT8	-0.670908		CAMK1	-0.0514973
	ATF2	-1.08672		B3GNT9	0.12897		CAMK1D	-0.657345
	ATF3	-1.54916		B3GNTL1	0.170189		CAMK1G	0.0217849
	ATF4	-2.93752		B4GALNT1	-1.52325		CAMK2A	-2.72811
	ATF4P1	0.0835512		B4GALNT2	0.943058		CAMK2B	-1.19419
	ATF4P2	-0.791486		B4GALNT3	-0.191473		CAMK2D	0.329925
	ATF4P3	0.0651539		B4GALNT4	-0.707373		CAMK2G	0.252145
	ATF4P4	-0.0835571		B4GALT1	0.753734		CAMK2N1	-0.126215
	ATF5	-1.905		B4GALT1-AS1	0.843059		CAMK2N2	0.122022
	ATF6	0.292643		B4GALT2	-0.000304323		CAMK4	0.308826
	ATF6-DT	-1.03847		B4GALT3	-2.07793		CAMKK1	0.353131
	ATF6B	1.10131		B4GALT4	1.16032		CAMKK2	-1.20473
	ATF7	-2.02183		B4GALT4-AS1	0.871026		CAMKMT	-1.79518
	ATF7IP	1.09682		B4GALT5	-0.717511		CAMKV	-0.499196
	ATF7IP2	-1.99664		B4GALT6	-0.828939		CAMP	1.39353
	ATG10	-0.822979		B4GALT7	0.117686		CAMSAP1	-5.45757
	ATG10-AS1	-2.04492		B9D1	-2.68021		CAMSAP2	-1.85331
	ATG10-IT1	0.286617		B9D2	-1.90647		CAMSAP3	-0.545257
	ATG101	0.724058		BAALC	0.939836		CAMTA1	-0.11249
	ATG12	1.84987		BAALC-AS1	1.82835		CAMTA2	-2.19622
	ATG12P1	-0.777953		BAALC-AS2	-0.710661		CAND1	-0.574845
	ATG12P2	0.457641		BAAT	0.580349		CAND2	-2.21542
	ATG13	2.72455		BABAM1	-1.43723		CANT1	-1.92324
	ATG14	0.756035		BACE1	-1.54744		CANX	1.14686
	ATG16L1	-1.77254		BACE2	3.23293		CAP1	-1.58676
	ATG16L2	-1.17316		BACE2-IT1	1.34898		CAP2	-1.43734
	ATG2A	0.510477		BACH1	1.69344		CAPG	-0.866455
	ATG2B	-0.580816		BACH1-AS1	0		CAPN1	-0.254117
	ATG3	-0.436427		BACH1-IT1	1.09602		CAPN10	0.925434
	ATG3P1	-0.962126		BACH1-IT2	2.20912		CAPN11	-1.25497
	ATG4A	-2.29286		BACH1-IT3	0.54469		CAPN12	1.29302
	ATG4AP1	0.674228		BACH2	0.318917		CAPN13	0.549778
	ATG4B	1.83613		BAD	-1.62947		CAPN15	-0.232775
	ATG4C	2.45898		BAG1	-1.58422		CAPN2	0.986927
	ATG4D	-1.40371		BAG2	-0.364923		CAPN3	1.36177
	ATG5	0.00283382		BAG3	4.3546		CAPN5	0.151842
	ATG7	-4.04205		BAG4	-0.991896		CAPN6	1.38579
	ATG9A	1.20922		BAG5	0.251991		CAPN7	1.45791
	ATG9B	0.531005		BAG6	-0.691119		CAPN8	-1.07768
	ATIC	1.23839		BAGE2	0.0836126		CAPN9	0.379431
	ATL1	-1.20011		BAHCC1	-1.0629		CAPNS1	-0.0111211
	ATL2	-1.31583		BAHD1	0.203717		CAPNS2	1.69673
	ATL3	-0.348967		BAIAP2	0.333125		CAPRIN1	-0.849774
	ATM	3.07814		BAIAP2L1	0.653223		CAPRIN2	2.09634
	ATMIN	-0.34188		BAIAP2L2	-1.41854		CAPS2	1.49486
	ATN1	-0.599207		BAIAP3	0.45268		CAPSL	-0.0996057
	ATOH1	0.434885		BAK1	0.365987		CAPZA1	1.78298
	ATOH7	-3.95319		BAK1P1	0.831664		CAPZA2	4.35706
	ATOH8	-1.68149		BAK1P2	0		CAPZA3	1.01741
	ATOSA	-1.17751		BAMBI	-0.332347		CAPZB	-0.033984
	ATOSB	1.77043		BANCR	-0.474153		CARD10	-1.84782
	ATOX1	0.557535		BANF1	-1.24041		CARD11	0.100838
	ATOX1-AS1	0.947676		BANF1P1	1.19584		CARD14	0.859407
	ATP10A	0.339448		BANF1P2	0.870949		CARD19	-1.20201
	ATP10B	1.66599		BANF1P3	1.03725		CARD6	-1.2533
	ATP10D	-0.814205		BANF1P4	0.973626		CARD9	-0.0655353
	ATP11A	2.07148		BANF1P5	1.34282		CARF	4.07446
	ATP11A-AS1	0.924048		BANF2	0.337242		CARHSP1	0.0930582
	ATP11AUN	-0.0853004		BANK1	0.0788922		CARM1	-3.15642
	ATP11B	-1.55478		BANP	-0.425273		CARMIL1	2.07398
	ATP11B-DT	-1.28508		BAP1	-0.726864		CARMIL2	-1.47106
	ATP11C	-0.29476		BARD1	2.83037		CARMIL3	-2.25275
	ATP12A	0.133292		BARHL1	-0.0955942		CARMN	-1.8689
	ATP13A1	-0.38824		BARHL2	1.39465		CARNMT1	0.957687
	ATP13A2	-0.469868		BARX1	0.339126		CARNS1	1.58897
	ATP13A3	-1.1222		BARX2	0.308769		CARS2	-0.071762
	ATP13A3-DT	-0.0886794		BASP1	-2.90801		CARTPT	-2.27745
	ATP13A4	-0.0408414		BASP1P1	3.04669		CASC3	-1.23852
	ATP13A4-AS1	-0.843844		BATF	-0.208802		CASD1	1.09434
	ATP13A5	-1.18002		BATF2	0.597582		CASK	-1.13892
	ATP13A5-AS1	1.02552		BATF3	-1.1062		CASKIN1	-0.438042
	ATP1A1	-0.492081		BAX	-2.11805		CASKIN2	-2.09544
	ATP1A1-AS1	-1.52363		BAZ1A	4.02235		CASP1	2.65008
	ATP1A2	0.386475		BAZ1B	2.27586		CASP12	0.302863
	ATP1A3	0.334425		BAZ2A	0.30106		CASP14	0
	ATP1A4	-0.790794		BAZ2B	2.97901		CASP2	1.099
	ATP1B1	-1.30373		BBC3	1.92954		CASP3	2.40558
	ATP1B1P1	-1.03783		BBIP1	-0.113591		CASP4	0.973935
	ATP1B2	0.588232		BBOX1	3.07769		CASP6	-2.30859
	ATP1B3	-1.74686		BBOX1-AS1	1.40614		CASP7	-1.57301
	ATP1B3-AS1	-0.732773		BBS1	0.185284		CASP8	0.0492813
	ATP1B3P1	0.690438		BBS10	-0.275875		CASP8AP2	-0.166374
	ATP1B4	-0.822224		BBS12	0.182382		CASP9	2.25203
	ATP23	-0.0568189		BBS2	1.32256		CASQ1	3.88723
	ATP2A1	0.124605		BBS4	0.40909		CASQ2	-1.27726
	ATP2A1-AS1	-0.498661		BBS5	-0.200721		CASR	-0.16283
	ATP2A2	-0.983096		BBS7	-0.164409		CASS4	-0.935254
	ATP2A3	0.359799		BBS9	0.972094		CAST	1.12035
	ATP2B1	1.25682		BBX	2.38601		CASTOR1	-1.98139
	ATP2B2	-2.53635		BCAM	0.113621		CASTOR2	-0.723501
	ATP2B2-IT1	-2.3148		BCAN	0.841177		CASZ1	0.302224
	ATP2B2-IT2	-1.12779		BCAP29	-1.90717		CAT	0.263426
	ATP2B3	-0.421575		BCAP31	-1.65908		CATIP	-0.574394
	ATP2B4	2.34418		BCAR1	-0.147688		CATSPER1	0.787354
	ATP2C1	1.0381		BCAR3	1.2484		CATSPER2	2.01059
	ATP2C2	-4.72382		BCAR4	-0.842294		CATSPER3	3.1446
	ATP2C2-AS1	-0.684985		BCAS1	1.64545		CATSPER4	0.0834917
	ATP4A	0.304777		BCAS2	-1.96027		CATSPERB	1.24555
	ATP4B	1.07432		BCAS2P1	-1.36433		CATSPERD	1.67982
	ATP5F1A	0.525237		BCAS2P2	-0.189522		CATSPERZ	-0.407239
	ATP5F1AP1	-1.03388		BCAS2P3	0		CAV1	-0.646456
	ATP5F1AP3	-0.176722		BCAS3	-0.410025		CAV2	2.74999
	ATP5F1AP4	-0.0525265		BCAS4	0.648304		CAV3	-2.12898
	ATP5F1AP7	-0.562494		BCAT1	0.178146		CAVIN1	-1.28142
	ATP5F1AP8	0.013592		BCAT2	2.88597		CAVIN2	2.58566
	ATP5F1B	1.117		BCCIP	0.577328		CAVIN3	-2.33252
	ATP5F1C	0.707196		BCDIN3D	-1.81628		CAVIN4	2.72803
	ATP5F1D	0.314373		BCDIN3D-AS1	0.592679		CBARP	-2.68384
	ATP5F1E	1.48443		BCHE	0.182352		CBFA2T2	1.84019
	ATP5IF1	0.205408		BCKDHA	-0.817713		CBFA2T3	-3.46213
	ATP5MC1	0.178637		BCKDHB	0.179556		CBFB	0.338926
	ATP5MC1P1	-0.759455		BCKDK	-2.77822		CBL	-0.202968
	ATP5MC1P5	-0.465898		BCL10	2.95265		CBLB	0.319476
	ATP5MC2	1.50285		BCL11A	-2.06867		CBLC	-0.525742
	ATP5MC2P2	0.135501		BCL11B	0.778757		CBLIF	-0.153601
	ATP5MC2P3	-1.16243		BCL2	2.84199		CBLL1	0.0169061
	ATP5MC3	0.512263		BCL2A1	2.41434		CBLN1	-0.0889165
	ATP5ME	-0.232083		BCL2L1	-2.0365		CBLN2	1.30403
	ATP5MF	0.0798824		BCL2L10	0.928348		CBLN3	2.70509
	ATP5MFP1	1.03406		BCL2L11	0.611924		CBLN4	-1.33587
	ATP5MFP2	1.12534		BCL2L12	0.0942829		CBR1	-1.26114
	ATP5MFP4	-1.92332		BCL2L13	0.347695		CBR3	-0.591351
	ATP5MFP6	-0.910509		BCL2L14	2.01945		CBR4	2.02786
	ATP5MG	0.984089		BCL2L15	0.943593		CBS	-3.76819
	ATP5MGL	1.14846		BCL2L2	-1.97281		CBX1	-0.787118
	ATP5MGP1	2.25871		BCL2L2-PABPN1	0.0181057		CBX2	-0.930552
	ATP5MGP2	0.811287		BCL3	1.92535		CBX3	1.28078
	ATP5MGP4	-2.4344		BCL6	3.3846		CBX4	0.471835
	ATP5MGP6	-1.41175		BCL6B	-2.13205		CBX5	-0.803557
	ATP5MJ	0.541818		BCL7A	1.1956		CBX6	-1.49851
	ATP5MK	0.765551		BCL7B	-0.559123		CBX7	-0.71794
	ATP5MKP1	-1.41275		BCL7C	1.38917		CBX8	-0.702127
	ATP5PB	0.760274		BCL9	0.391218		CBY1	0.41476
	ATP5PBP1	-0.978784		BCL9L	-1.86906		CBY2	0
	ATP5PBP2	0.160159		BCLAF1	-0.882971		CBY3	-1.23789
	ATP5PBP3	-1.16364		BCO1	0.326174		CC2D1A	-2.59837
	ATP5PBP5	0.171776		BCO2	2.40959		CC2D1B	0.878102
	ATP5PBP7	-0.945089		BCOR	1.58193		CC2D2A	0.906847
	ATP5PD	0.269121		BCORL1	-0.881401		CCAR1	1.47756
	ATP5PDP2	-2.35946		BCORP1	1.23145		CCAR2	-2.14761
	ATP5PDP4	-1.345		BCR	0.153907		CCBE1	-0.53637
	ATP5PF	1.56942		BCRP1	0.507134		CCDC102A	-1.13569
	ATP5PFP3	-2.55601		BCRP2	1.05419		CCDC103	-0.603178
	ATP5PFP4	-1.40081		BCRP3	-1.10882		CCDC106	-0.379382
	ATP5PO	-0.261612		BCRP4	0.186884		CCDC107	3.64364
	ATP6AP1	0.754949		BCRP5	0.396462		CCDC110	-2.19877
	ATP6AP1-DT	1.26759		BCRP6	0		CCDC112	-0.30663
	ATP6AP1L	-2.1245		BCRP7	0		CCDC115	2.86548
	ATP6AP2	0.619239		BCRP8	0.514649		CCDC116	0.549663
	ATP6V0A1	0.957727		BCRP9	0.979074		CCDC117	0.331273
	ATP6V0A2	-1.10667		BCS1L	-2.34628		CCDC12	-1.51407
	ATP6V0A4	-0.947159		BCYRN1	-0.113955		CCDC120	-0.561386
	ATP6V0B	0.20134		BDH1	-0.683392		CCDC121	-1.66422
	ATP6V0C	0.786987		BDH2	2.96435		CCDC122	2.07314
	ATP6V0CP1	1.64193		BDH2P1	0.632813		CCDC124	-2.47087
	ATP6V0CP2	0.801435		BDKRB1	1.19286		CCDC125	0.957796
	ATP6V0CP3	0.943905		BDKRB2	1.34352		CCDC126	0.439154
	ATP6V0D1	0.63576		BDNF	-3.0144		CCDC127	-2.9618
	ATP6V0D2	2.40236		BDNF-AS	-0.794673		CCDC13	-0.481286
	ATP6V0E1	0.590759		BDP1	0.187847		CCDC134	-0.00821839
	ATP6V0E1P1	0.0804406		BDP1P	-1.90522		CCDC136	1.67721
	ATP6V0E1P2	0.705187		BEAN1	-1.30214		CCDC137	0.309159
	ATP6V0E1P3	-0.822539		BECN1	-4.3069		CCDC138	2.73761
	ATP6V0E1P4	0		BEGAIN	-0.00877198		CCDC14	1.82463
	ATP6V0E2	-1.96191		BEND2	2.19308		CCDC141	-0.84614
	ATP6V0E2-AS1	-0.955498		BEND3	0.643165		CCDC146	-1.49689
	ATP6V1A	0.956164		BEND3P2	0.633446		CCDC148	2.37457
	ATP6V1B1	0.401534		BEND3P3	0.64839		CCDC149	2.72274
	ATP6V1B1-AS1	0.718196		BEND4	0.487686		CCDC15	1.98807
	ATP6V1B2	0.902128		BEND5	-1.79317		CCDC150	0.0632797
	ATP6V1C1	0.975843		BEND6	0.273198		CCDC152	0.858776
	ATP6V1C2	0.191393		BEND7	2.03633		CCDC154	0.422839
	ATP6V1D	1.92491		BEST1	0.917246		CCDC157	-1.16079
	ATP6V1E1	-0.22382		BEST2	1.22104		CCDC158	-0.102006
	ATP6V1E1P1	-0.242253		BEST3	0.955189		CCDC159	1.47079
	ATP6V1E1P2	-2.44477		BEST4	-1.53693		CCDC160	0.736143
	ATP6V1E1P3	1.29261		BET1	-1.47772		CCDC163	-2.05041
	ATP6V1E2	1.39161		BET1L	-0.358246		CCDC166	0.708464
	ATP6V1F	-0.24992		BEX1	-2.85592		CCDC167	1.16598
	ATP6V1FP2	-0.526564		BEX2	-0.89192		CCDC169	-0.479264
	ATP6V1G1	1.92608		BEX4	-1.51605		CCDC17	2.38069
	ATP6V1G1P2	0.0693185		BEX5	-0.730932		CCDC170	-1.39579
	ATP6V1G1P3	-0.279553		BFAR	0.50163		CCDC171	-0.552561
	ATP6V1G1P4	-1.42965		BFSP1	-0.325133		CCDC172	0.864551
	ATP6V1G1P6	0.824964		BFSP2	0.931039		CCDC174	2.25865
	ATP6V1G1P7	-0.0612421		BFSP2-AS1	0.061562		CCDC175	0.890901
	ATP6V1G2	0.582631		BGLAP	-1.00166		CCDC177	0.0513435
	ATP6V1G2-DDX39B	-0.422875		BGLT3	-0.429012		CCDC178	0.981539
	ATP6V1G3	-1.07423		BGN	2.31228		CCDC18	-0.155334
	ATP6V1H	-0.800084		BHLHA15	-0.494618		CCDC180	-1.1542
	ATP7A	-1.45078		BHLHA9	-1.62164		CCDC181	1.90901
	ATP7B	-0.695955		BHLHE22	0.248365		CCDC182	0.714652
	ATP8A1	1.27205		BHLHE23	-1.08062		CCDC183	1.43342
	ATP8A1-DT	-0.599763		BHLHE40	-2.054		CCDC184	-0.894965
	ATP8A2	0.972291		BHLHE40-AS1	0.128328		CCDC185	1.91846
	ATP8A2P2	-1.05927		BHLHE41	0.148009		CCDC186	-1.69477
	ATP8A2P3	1.36281		BHMT	0.48581		CCDC187	-0.807899
	ATP8B1	-0.399291		BHMT2	1.39426		CCDC188	-0.167943
	ATP8B1-AS1	-1.14939		BICC1	0.4301		CCDC190	-3.50223
	ATP8B2	-0.661781		BICD1	1.52847		CCDC191	2.75801
	ATP8B3	1.88597		BICD2	-0.283832		CCDC192	-0.0814909
	ATP8B4	0.211887		BID	-1.44957		CCDC198	-0.29086
	ATP8B5P	0.510266		BIK	2.57712		CCDC201	0.476658
	ATP9A	0.532113		BIN1	-0.249738		CCDC22	1.55363
	ATP9B	-0.570267		BIN2	-2.45038		CCDC24	2.10953
	ATPAF1	-0.800721		BIN2P1	-0.0755291		CCDC25	1.87268
	ATPAF2	0.893189		BIN2P2	1.22974		CCDC27	-1.21806
	ATPSCKMT	-0.0518033		BIN3	-0.423845		CCDC28A	1.62854
	ATR	-0.0508351		BIRC2	-0.972513		CCDC28B	0.230611
	ATRAID	2.46591		BIRC3	2.87845		CCDC3	-0.753383
	ATRIP	0.604646		BIRC5	2.4913		CCDC30	2.84416
	ATRN	0.880239		BIRC6	0.906865		CCDC32	1.84857
	ATRNL1	0.669012		BIRC6-AS1	0		CCDC33	-1.37367
	ATRX	2.80961		BIRC7	3.12559		CCDC34	2.95269
	ATXN1	-1.57167		BIRC8	0		CCDC38	1.5002
	ATXN1-AS1	-0.10297		BIVM	1.6907		CCDC39	1.01006
	ATXN10	-0.512881		BIVM-ERCC5	0		CCDC40	-0.896732
	ATXN1L	0.8061		BLACAT1	-0.264505		CCDC42	-0.856264
	ATXN2	-1.12302		BLACE	0.93675		CCDC43	1.93627
	ATXN2-AS	1.03522		BLCAP	0.5712		CCDC47	2.05275
	ATXN2L	-2.64598		BLID	1.00669		CCDC50	2.03889
	ATXN3	0.795695		BLK	0.809189		CCDC51	0.12664
	ATXN3L	0.471485		BLM	2.00747		CCDC54	0.375893
	ATXN7	-2.76865		BLMH	1.00594		CCDC57	0.541888
	ATXN7L1	0.446133		BLNK	-2.69806		CCDC59	0.959539
	ATXN7L2	-0.659227		BLOC1S1	0.888258		CCDC6	0.0821711
	ATXN7L3	-0.386995		BLOC1S2	-0.796266		CCDC60	-1.80697
	ATXN7L3-AS1	0.414731		BLOC1S3	-1.40832		CCDC61	-0.520974
	ATXN7L3B	1.85477		BLOC1S4	-0.694552		CCDC62	2.1745
	ATXN8OS	0.770943		BLOC1S5	0.432827		CCDC63	-0.112251
	AUH	1.7362		BLOC1S5-TXNDC5	0.821705		CCDC65	-0.140545
	AUNIP	-3.0341		BLOC1S6	1.96361		CCDC66	0.957226
	AUP1	-1.17478		BLVRA	-1.04721		CCDC68	0.401766
	AURKA	-0.63951		BLVRB	-0.959129		CCDC69	-1.10958
	AURKAIP1	1.15357		BLZF1	0.172661		CCDC70	-0.0699622
	AURKAP1	-0.707781		BLZF2P	2.23033		CCDC71	-1.46225
	AURKB	-0.773906		BMF	0.172811		CCDC71L	-0.856738
	AURKBP1	-2.78398		BMI1	-0.0926729		CCDC73	3.28734
	AURKC	-0.00976453		BMP1	0.941487		CCDC74A	-0.0344617
	AUTS2	0.535298		BMP10	0.0936141		CCDC77	2.17746
	AVEN	-0.531345		BMP15	0.0394455		CCDC78	-0.574565
	AVIL	-2.76963		BMP2	-1.49802		CCDC8	-1.74662
	AVL9	0.00555088		BMP2K	0.985872		CCDC80	0.109898
	AVP	-0.604839		BMP2KL	0		CCDC81	-0.958766
	AVPI1	0.328544		BMP3	-0.170091		CCDC82	2.48284
	AVPR1A	0.17982		BMP4	-0.492228		CCDC83	0.721941
	AVPR1B	-1.19542		BMP5	0.234214		CCDC85A	0.770894
	AVPR2	0.735406		BMP6	0.445597		CCDC85B	-1.07406
	AWAT1	-1.05294		BMP6P1	0.0193697		CCDC85C	-2.90234
	AWAT2	1.14249		BMP7	2.13494		CCDC86	-3.11411
	AXDND1	-0.852279		BMP8A	1.67362		CCDC87	0.235795
	AXIN1	-0.0684205		BMP8B	-0.647578		CCDC88A	2.30508
	AXIN2	1.97864		BMPER	-0.0195694		CCDC88B	-1.34221
	AXL	-1.03762		BMPR1A	3.13821		CCDC88C	-1.16475
	AZGP1	2.41224		BMPR1B	1.51566		CCDC89	-0.512175
	AZGP1P1	0.176829		BMPR2	0.219167		CCDC9	-2.57209
	AZGP1P2	-0.703277		BMS1	1.60386		CCDC90B	2.71994
	AZI2	0.547662		BMS1P1	-0.392881		CCDC91	1.72037
	AZIN1	-0.733786		BMS1P10	-0.610739		CCDC92	-1.87858
	AZIN2	-0.68585		BMS1P11	-0.0598473		CCDC92B	0.105821
	AZU1	-0.960606		BMS1P12	0		CCDC93	-0.12523
	AZU1P1	1.05886		BMS1P13	0		CCDC97	-2.62074
	B2M	0.0369335		BMS1P14	0		CCDC9B	-1.29555
	B3GALNT1	1.31332		BMS1P15	-0.302424		CCER1	1.4311
	B3GALNT1P1	-1.05775		BMS1P16	-0.898385		CCER2	1.69471
	B3GALNT2	-1.35137		BMS1P17	0		CCHCR1	0.025466
	B3GALT1	1.27354		BMS1P19	0		CCIN	-0.67839
	B3GALT1-AS1	-1.78341		BMS1P2	1.73055		CCK	-0.470608
	B3GALT2	1.17479		BMS1P20	1.78814		CCKAR	0.782131
	B3GALT4	0.54135		BMS1P3	0.419369		CCKBR	0.316508
	B3GALT5	0.948284		BMS1P4	-0.144833		CCL1	-1.09728
	B3GALT5-AS1	0.867626		BMS1P7	0.0783949		CCL11	2.15014
	B3GALT6	0.582551		BMS1P8	-0.226946		CCL17	2.95248
	B3GALT9	-0.474582		BMS1P9	0		CCL19	-0.95764
	B3GAT1	1.10018		BMX	-0.569765		CCL2	1.50497
	B3GAT1-DT	-1.01133		BNC1	2.03722		CCL20	0.701579
	B3GAT2	0.506288		BNC2	0.861201		CCL22	-1.62325
	B3GAT3	1.66249		BNIP1	-0.331387		CCL24	-0.225216
	B3GAT3P1	0.959922		BNIP2	1.94614		CCL25	2.99049
	B3GLCT	1.23064		BNIP3	-2.02083		CCL26	0
	B3GNT2	0.905938		BNIP3L	-0.56771		CCL28	1.15696
	B3GNT3	0.232149		BNIP3P1	0.762752		CCL3	-0.844628
	B3GNT4	-1.30484		BNIP3P10	0		CCL4	-0.113962
	B3GNT5	-0.701848		BNIP3P11	0		CCL5	0.978535
	B3GNT6	0.238388		BNIP3P13	0		CCL7	0.672673
	B3GNT7	1.69306		BNIP3P15	-0.599269		CCL8	-0.770322
	B3GNT8	-0.094651		BNIP3P16	0.120506		CCM2	-1.22547
	B3GNT9	2.2481		BNIP3P17	1.41774		CCM2L	-0.588312
	B3GNTL1	1.25788		BNIP3P18	0		CCN1	-2.8056
	B4GALNT1	-3.2658		BNIP3P19	1.73252		CCN2	-0.613663
	B4GALNT2	0.38196		BNIP3P2	0		CCN3	0.611753
	B4GALNT3	0.598888		BNIP3P20	0		CCN4	-0.638391
	B4GALNT4	2.23474		BNIP3P22	0.913817		CCN5	0.18432
	B4GALT1	0.467186		BNIP3P23	1.64775		CCN6	-0.626264
	B4GALT1-AS1	0.417146		BNIP3P24	0.899299		CCNA1	-0.955727
	B4GALT2	-0.541988		BNIP3P25	0		CCNA2	-0.438142
	B4GALT3	-0.648683		BNIP3P26	1.52687		CCNB1	-1.78349
	B4GALT4	0.642092		BNIP3P27	0		CCNB1IP1	-1.02292
	B4GALT4-AS1	0.463266		BNIP3P28	0		CCNB2	-1.22866
	B4GALT5	-0.136839		BNIP3P29	0		CCNB3	0.174879
	B4GALT6	0.407896		BNIP3P3	0		CCNC	2.82807
	B4GALT7	-0.6018		BNIP3P30	0		CCND1	0.0110418
	B4GAT1	1.0391		BNIP3P31	0		CCND2	-1.92308
	B4GAT1-DT	-1.0297		BNIP3P32	1.34985		CCND3	-2.01164
	B9D1	-0.925465		BNIP3P33	0.796378		CCNDBP1	1.25214
	B9D2	-1.04029		BNIP3P34	0		CCNE1	0.38653
	BAALC	-0.591723		BNIP3P35	0		CCNE2	3.1924
	BAALC-AS1	-1.60841		BNIP3P36	0		CCNF	-0.871722
	BAALC-AS2	-0.417182		BNIP3P37	0		CCNG1	1.3289
	BAAT	-1.29595		BNIP3P38	-0.955869		CCNG2	0.738277
	BABAM1	1.18434		BNIP3P39	0		CCNH	3.18506
	BABAM2	-0.792428		BNIP3P40	0		CCNI	2.3934
	BACE1	1.79576		BNIP3P41	0		CCNJ	-0.270013
	BACE2	2.89962		BNIP3P42	0.68629		CCNJL	-1.91932
[truncated: 34,712 more rows]
